# Supplementary material for: Specific features and assembly of the plant mitochondrial complex I revealed by cryo-EM
Source: Nat Commun. 2020 Oct 15;11:5195. doi: 10.1038/s41467-020-18814-w (PMC7567890; doi:10.1038/s41467-020-18814-w)
Supplement: Supplementary file 4 — Supplementary Data 1 [file 41467_2020_18814_MOESM4_ESM.xlsx]

## Sheet: Arabidopsis
accession	description	Spectral Count	Mass (kDa)	Protein names	Personnal annotations
AT3G23990	heat shock protein 60, Symbols: HS...	491	61.281	Chaperonin CPN60, mitochondrial (HSP60)	-
AT2G33210	heat shock protein 60-2, Symbols: ...	384	61.478	Heat shock protein 60-2	-
AT2G07698	ATPase, F1 complex, alpha subunit ...	260	85.933	ATPase, F1 complex, alpha subunit protein	-
ATMG01190	ATP synthase subunit 1, Symbols: ATP1	250	54.971	ATP synthase subunit alpha	-
AT5G37510	NADH-ubiquinone dehydrogenase, mit...	247	81.525	NADH dehydrogenase [ubiquinone] iron-sulfur protein 1, mitochondrial (EC 1.6.99.3) (EC 7.1.1.2) (Protein EMBRYO DEFECTIVE 1467)	75 kDa
AT5G08670	ATP synthase alpha/beta family pro...	242	59.671	ATP synthase subunit beta-1, mitochondrial (EC 7.1.2.2)	-
AT5G08530	51 kDa subunit of complex I, Symbo...	196	53.449	NADH dehydrogenase [ubiquinone] flavoprotein 1, mitochondrial (EC 1.6.99.3) (EC 7.1.1.2)	51 kDa
AT3G13860	heat shock protein 60-3A, Symbols:...	150	60.466	Chaperonin CPN60-like 2, mitochondrial (HSP60-like 2)	-
AT5G56500	TCP-1/cpn60 chaperonin family protein	126	63.325	Chaperonin 60 subunit beta 3, chloroplastic (CPN-60 beta 3)	-
AT1G55490	chaperonin 60 beta, Symbols: CPN60...	115	63.809	Chaperonin 60 subunit beta 1, chloroplastic (CPN-60 beta 1) (60 kDa chaperonin subunit beta 1) (RuBisCO large subunit-binding protein subunit beta, chloroplastic)	-
AT2G28000	chaperonin-60alpha, Symbols: CPN60...	114	62.072	Chaperonin 60 subunit alpha 1, chloroplastic (CPN-60 alpha 1) (Protein SCHLEPPERLESS) (RuBisCO large subunit-binding protein subunit alpha 1)	-
AT3G13470	TCP-1/cpn60 chaperonin family protein	110	63.342	Chaperonin 60 subunit beta 2, chloroplastic (CPN-60 beta 2)	-
AT4G02580	NADH-ubiquinone oxidoreductase 24 ...	96	28.389	NADH dehydrogenase [ubiquinone] flavoprotein 2, mitochondrial (EC 1.6.99.3) (EC 7.1.1.2)	24 kDa
AT2G21870	copper ion binding;cobalt ion bind...	96	25.16	MALE GAMETOPHYTE DEFECTIVE 1	-
AT2G20360	NAD(P)-binding Rossmann-fold super...	80	43.936	NADH dehydrogenase [ubiquinone] 1 alpha subcomplex subunit 9, mitochondrial	39 kDa
AT5G63510	gamma carbonic anhydrase like 1, S...	79	27.57	Gamma carbonic anhydrase-like 1, mitochondrial (AtCAL1) (GAMMA CAL1)	CAL1
AT3G52300	ATP synthase D chain, mitochondria...	76	19.586	ATP synthase subunit d, mitochondrial (ATPase subunit d)	-
AT3G12260	LYR family of Fe/S cluster biogene...	71	15.082	NADH dehydrogenase [ubiquinone] 1 alpha subcomplex subunit 6	B14
AT2G33220	GRIM-19 protein	69	16.122	NADH dehydrogenase [ubiquinone] 1 alpha subcomplex subunit 13-B	B16.6/GRIM-19
ATMG00510	NADH dehydrogenase subunit 7, Symb...	66	44.578	Nad7	Nad7m/49 kDa
AT1G79010	Alpha-helical ferredoxin	65	25.503	NADH dehydrogenase [ubiquinone] iron-sulfur protein 8-A, mitochondrial (EC 1.6.99.3) (EC 7.1.1.2)	TYKY/23 kDa
AT3G03100	NADH:ubiquinone oxidoreductase, 17...	62	18.292	NADH dehydrogenase [ubiquinone] 1 alpha subcomplex subunit 12	DAP13/B17.2
AT1G16700	Alpha-helical ferredoxin	57	25.378	NADH dehydrogenase [ubiquinone] iron-sulfur protein 8-B, mitochondrial (EC 1.6.99.3) (EC 7.1.1.2)	TYKY/23 kDa
AT1G67350	unknown protein	56	11.791	At1g67350 (F1N21.17) (NADH-ubiquinone oxidoreductase)	P1/11kDa
AT3G02090	Insulinase (Peptidase family M16) ...	55	59.16	Probable mitochondrial-processing peptidase subunit beta, mitochondrial (EC 3.4.24.64) (Beta-MPP)	-
ATMG00070	NADH dehydrogenase subunit 9, Symb...	50	22.88	NADH dehydrogenase [ubiquinone] iron-sulfur protein 3 (EC 1.6.99.3) (EC 7.1.1.2) (NADH dehydrogenase subunit 9)	Nad9m/30 kDa
AT5G52840	NADH-ubiquinone oxidoreductase-rel...	50	19.179	Probable NADH dehydrogenase [ubiquinone] 1 alpha subcomplex subunit 5, mitochondrial	B13
AT2G33040	gamma subunit of Mt ATP synthase, ...	50	35.448	ATP synthase subunit gamma, mitochondrial (F-ATPase gamma subunit)	-
AT5G11770	NADH-ubiquinone oxidoreductase 20 ...	45	24.044	NADH dehydrogenase [ubiquinone] iron-sulfur protein 7, mitochondrial (EC 1.6.99.3) (EC 7.1.1.2)	PSST/20 kDa
AT2G07707	Plant mitochondrial AT...	43	18.211	ATP synthase protein YMF19 (EC 7.1.2.2) (Mitochondrial protein YMF19)	-
AT4G34030	3-methylcrotonyl-CoA carboxylase, ...	43	64.013	Methylcrotonoyl-CoA carboxylase beta chain, mitochondrial (MCCase subunit beta) (EC 6.4.1.4) (3-methylcrotonyl-CoA carboxylase 2) (3-methylcrotonyl-CoA:carbon dioxide ligase subunit beta)	-
AT3G47930	L-galactono-1,4-lactone dehydrogen...	42	68.555	L-galactono-1,4-lactone dehydrogenase, mitochondrial (EC 1.3.2.3)	GLDH
AT3G08580	ADP/ATP carrier 1, Symbols: AAC1	38	41.476	ADP,ATP carrier protein 1, mitochondrial (ADP/ATP translocase 1) (Adenine nucleotide translocator 1) (ANT 1)	-
AT5G63620	GroES-like zinc-binding alcohol de...	38	45.541	GroES-like zinc-binding alcohol dehydrogenase family protein	-
AT5G67590	NADH-ubiquinone oxidoreductase-rel...	35	17.134	NADH dehydrogenase [ubiquinone] iron-sulfur protein 4, mitochondrial (Protein FROSTBITE1)	18 kDa
AT3G62790	NADH-ubiquinone oxidoreductase-rel...	34	9.893	NADH dehydrogenase [ubiquinone] iron-sulfur protein 5-B	15 kDa/Nuos5
AT5G26780	serine hydroxymethyltransferase 2,...	32	57.342	Serine hydroxymethyltransferase 2, mitochondrial (AtSHMT2) (EC 2.1.2.1) (Glycine hydroxymethyltransferase 2) (Serine methylase 2)	-
AT5G10860	Cystathionine beta-synthase (CBS) ...	31	22.729	CBS domain-containing protein CBSX3, mitochondrial	-
AT1G03090	methylcrotonyl-CoA carboxylase alp...	29	80.451	Methylcrotonoyl-CoA carboxylase subunit alpha, mitochondrial (MCCase subunit alpha) (EC 6.4.1.4) (3-methylcrotonyl-CoA carboxylase 1) (3-methylcrotonyl-CoA:carbon dioxide ligase subunit alpha)	-
AT1G47260	gamma carbonic anhydrase 2, Symbol...	27	30.065	Gamma carbonic anhydrase 2, mitochondrial (AtCA2) (GAMMA CA2) (EC 4.2.1.-) (Transcription factor APFI)	CA2
ATMG00640	hydrogen ion transporting ATP synt...	27	21.693	ATP synthase protein MI25 (ORF25)	-
AT5G13490	ADP/ATP carrier 2, Symbols: AAC2	26	41.746	ADP,ATP carrier protein 2, mitochondrial (ADP/ATP translocase 2) (Adenine nucleotide translocator 2) (ANT 2)	-
AT5G66510	gamma carbonic anhydrase 3, Symbol...	26	27.837	Gamma carbonic anhydrase 3, mitochondrial (AtCA3) (GAMMA CA3) (EC 4.2.1.-)	-
AT1G19580	gamma carbonic anhydrase 1, Symbol...	25	29.971	Gamma carbonic anhydrase 1, mitochondrial (AtCA1) (GAMMA CA1) (EC 4.2.1.-)	CA1
AT3G08610	unknown protein	23	7.338	NADH dehydrogenase [ubiquinone] 1 alpha subcomplex subunit 1	MWFE
AT4G34700	LYR family of Fe/S cluster biogene...	22	13.616	NADH dehydrogenase [ubiquinone] 1 beta subcomplex subunit 9 (B22 subunit of eukaryotic mitochondrial complex I) (Complex I-B22) (AtCIB22) (CI-B22) (NADH-ubiquinone oxidoreductase B22 subunit)	B22
AT1G14450	NADH dehydrogenase (ubiquinone)s	22	8.224	NADH dehydrogenase [ubiquinone] 1 beta subcomplex subunit 3-B	B12-1
AT3G55410	2-oxoglutarate dehydrogenase, E1 c...	22	115.163	2-oxoglutarate dehydrogenase, E1 component	-
ATCG00120	ATP synthase subunit alpha, Symbol...	21	55.328	ATP synthase subunit alpha, chloroplastic (EC 7.1.2.2) (ATP synthase F1 sector subunit alpha) (F-ATPase subunit alpha)	-
AT5G65750	2-oxoglutarate dehydrogenase, E1 c...	20	116.399	2-oxoglutarate dehydrogenase, E1 component (Putative 2-oxoglutarate dehydrogenase E1 component)	-
AT4G32470	Cytochrome bd ubiquinol oxidase, 1...	20	12.046	Cytochrome b-c1 complex subunit 7	-
AT1G51980	Insulinase (Peptidase family M16) ...	19	54.402	Probable mitochondrial-processing peptidase subunit alpha-1, mitochondrial (EC 3.4.24.64) (Alpha-MPP 1)	-
AT5G40810	Cytochrome C1 family	19	33.69	Cytochrome c1 2, heme protein, mitochondrial (Complex III subunit 4-2) (Complex III subunit IV-2) (Cytochrome b-c1 complex subunit 4-2) (Ubiquinol-cytochrome-c reductase complex cytochrome c1 subunit 2) (Cytochrome c-1 2)	-
AT5G04710	Zn-dependent exopeptidases superfa...	19	57.861	Aspartyl aminopeptidase (Aspartyl aminopeptidase-like protein) (Zn-dependent exopeptidases superfamily protein)	-
AT3G15000	cobalt ion binding	18	42.87	Multiple organellar RNA editing factor 8, chloroplastic/mitochondrial (RNA editing-interacting protein 1)	-
AT2G38280	AMP deaminase, putative / myoadeny...	18	95.13	AMP deaminase (AtAMPD) (EC 3.5.4.6) (Protein EMBRYONIC FACTOR 1)	-
AT3G27240	Cytochrome C1 family	18	33.65	Cytochrome c1 1, heme protein, mitochondrial (Complex III subunit 4-1) (Complex III subunit IV-1) (Cytochrome b-c1 complex subunit 4-1) (Ubiquinol-cytochrome-c reductase complex cytochrome c1 subunit 1) (Cytochrome c-1 1)	-
AT4G20150	unknown protein	17	9.208	Excitatory amino acid transporter	NDU9/B14.5b
AT1G50140	P-loop containing nucleoside triph...	17	111.042	p-loop containing nucleoside triphosphate hydrolases superfamily protein	-
AT2G29080	FTSH protease 3, Symbols: ftsh3	16	89.353	ATP-dependent zinc metalloprotease FTSH 3, mitochondrial (AtFTSH3) (EC 3.4.24.-)	-
AT4G37930	serine transhydroxymethyltransfera...	16	57.401	Serine hydroxymethyltransferase 1, mitochondrial (AtSHMT1) (EC 2.1.2.1) (Glycine hydroxymethyltransferase 1) (Serine Transhydroxymethyltransferase) (STM) (Serine methylase 1)	-
AT5G18800	Cox19-like CHCH family protein	15	11.968	NADH dehydrogenase [ubiquinone] 1 alpha subcomplex subunit 8-B	PGIV
ATCG00490	ribulose-bisphosphate carboxylases...	15	52.955	Ribulose bisphosphate carboxylase large chain (RuBisCO large subunit) (EC 4.1.1.39)	-
AT3G19740	P-loop containing nucleoside triph...	15	111.362	P-loop containing nucleoside triphosphate hydrolases superfamily protein	-
AT3G05780	lon protease 3, Symbols: LON3	14	103.476	Lon protease homolog 3, mitochondrial (EC 3.4.21.53)	-
AT2G42310	unknown protein	13	12.632	ESSS subunit of NADH:ubiquinone oxidoreductase (Complex I) protein	NDU12/ESSS
AT4G37910	mitochondrial heat shock protein 7...	13	73.075	Heat shock 70 kDa protein 9, mitochondrial (Chaperone protein HscA homolog 1) (AtHscA1) (Heat shock protein 70-9) (AtHsp70-9) (Mitochondrial heat shock protein 70-1) (mtHsc70-1)	-
AT4G02930	GTP binding Elongation factor Tu f...	13	49.41	Elongation factor Tu, mitochondrial	-
AT5G53350	CLP protease regulatory subunit X,...	13	61.964	CLP protease regulatory subunit CLPX1, mitochondrial	-
AT3G07480	2Fe-2S ferredoxin-like superfamily...	13	17.602	2Fe-2S ferredoxin-like superfamily protein (F21O3.19 protein)	-
AT2G20530	prohibitin 6, Symbols: ATPHB6, PHB6	12	31.637	Prohibitin-6, mitochondrial (Atphb6)	-
AT1G07510	FTSH protease 10, Symbols: ftsh10	12	89.555	ATP-dependent zinc metalloprotease FTSH 10, mitochondrial (AtFTSH10) (EC 3.4.24.-)	-
AT2G31490	unknown protein	11	8.292	AT2G31490 protein (At2g31490) (Expressed protein) (Neuronal acetylcholine receptor subunit alpha-5)	NDU8/B15
AT4G00585	unknown protein	11	9.858	Transmembrane protein	-
ATMG00285	NADH dehydrogenase 2A,...	11	55.45	NADH-ubiquinone oxidoreductase chain 2 (EC 7.1.1.2) (NADH dehydrogenase subunit 2)	Nad2m
AT5G40770	prohibitin 3, Symbols: ATPHB3, PHB3	11	30.4	Prohibitin-3, mitochondrial (Atphb3) (Protein ENHANCED ETHYLENE RESPONSE 3)	-
AT5G14040	phosphate transporter 3;1, Symbols...	11	40.09	Mitochondrial phosphate carrier protein 3, mitochondrial (Mitochondrial phosphate transporter 3) (MPT3) (Phosphate transporter 3;1)	-
AT5G13430	Ubiquinol-cytochrome C reductase i...	11	29.608	Cytochrome b-c1 complex subunit Rieske-1, mitochondrial (EC 7.1.1.8) (Complex III subunit 5-1) (Rieske iron-sulfur protein 1) (RISP1) (Ubiquinol-cytochrome c reductase iron-sulfur subunit 1)	-
AT5G47890	NADH-ubiquinone oxidoreductase B8 ...	10	10.851	NADH dehydrogenase [ubiquinone] 1 alpha subcomplex subunit 2	B8
AT4G28510	prohibitin 1, Symbols: ATPHB1, PHB1	10	31.706	Prohibitin-1, mitochondrial (Atphb1)	-
AT5G26860	lon protease 1, Symbols: LON_ARA_A...	10	103.93	Lon protease homolog 1, mitochondrial (EC 3.4.21.53)	-
ATCG00480	ATP synthase subunit beta, Symbols...	10	53.934	ATP synthase subunit beta, chloroplastic (EC 7.1.2.2) (ATP synthase F1 sector subunit beta) (F-ATPase subunit beta)	-
AT3G13450	Transketolase family protein, Symb...	10	39.419	2-oxoisovalerate dehydrogenase subunit beta 2, mitochondrial (EC 1.2.4.4) (Branched-chain alpha-keto acid dehydrogenase E1 component beta chain) (BCKDE1B) (BCKDH E1-beta) (Protein DARK INDUCIBLE 4)	-
AT5G50850	Transketolase family protein, Symb...	9	39.176	Pyruvate dehydrogenase E1 component subunit beta-1, mitochondrial (PDHE1-B) (EC 1.2.4.1) (Protein MACCI-BOU)	-
AT3G27280	prohibitin 4, Symbols: ATPHB4, PHB4	9	30.638	Prohibitin-4, mitochondrial (Atphb4)	-
AT4G35850	Pentatricopeptide repeat (PPR) sup...	9	50.457	Pentatricopeptide repeat-containing protein At4g35850, mitochondrial	-
AT4G34200	D-3-phosphoglycerate dehydrogenase...	9	63.325	D-3-phosphoglycerate dehydrogenase 1, chloroplastic (EC 1.1.1.95) (Protein EMBRYO SAC DEVELOPMENT ARREST 9)	-
AT3G16480	mitochondrial processing peptidase...	9	54.053	Probable mitochondrial-processing peptidase subunit alpha-2, chloroplastic/mitochondrial (EC 3.4.24.64) (Alpha-MPP 2)	-
AT4G05020	NAD(P)H dehydrogenase B2, Symbols:...	9	69.243	NAD(P)H dehydrogenase B2	-
AT1G55510	branched-chain alpha-keto acid dec...	9	38.735	2-oxoisovalerate dehydrogenase subunit beta 1, mitochondrial (EC 1.2.4.4) (Branched-chain alpha-keto acid dehydrogenase E1 component beta chain) (BCKDE1B) (BCKDH E1-beta)	-
AT2G44050	6,7-dimethyl-8-ribityllumazine syn...	9	24.024	6,7-dimethyl-8-ribityllumazine synthase, chloroplastic (DMRL synthase) (LS) (Lumazine synthase) (EC 2.5.1.78)	-
AT1G59900	pyruvate dehydrogenase complex E1 ...	8	43.059	Pyruvate dehydrogenase E1 component subunit alpha-1, mitochondrial (PDHE1-A) (EC 1.2.4.1)	-
AT1G03860	prohibitin 2, Symbols: ATPHB2, PHB2	8	31.811	Prohibitin-2, mitochondrial (Atphb2)	-
AT1G26460	Tetratricopeptide repeat (TPR)-lik...	8	70.235	Pentatricopeptide repeat-containing protein At1g26460, mitochondrial	-
AT5G13450	delta subunit of Mt ATP synthase, ...	8	21.083	AT5G13450 protein (Delta subunit of Mt ATP synthase)	-
AT2G07727	Di-haem cytochrome, tr...	8	44.291	Cytochrome b (Complex III subunit 3) (Complex III subunit III) (Cytochrome b-c1 complex subunit 3) (Ubiquinol-cytochrome-c reductase complex cytochrome b subunit)	-
AT1G48030	mitochondrial lipoamide dehydrogen...	7	53.988	Dihydrolipoyl dehydrogenase 1, mitochondrial (AtmLPD1) (mtLPD1) (EC 1.8.1.4) (Dihydrolipoamide dehydrogenase 1) (Glycine cleavage system L protein 1) (Pyruvate dehydrogenase complex E3 subunit 1) (E3-1) (PDC-E3 1)	-
AT5G65720	nitrogen fixation S (NIFS)-like 1,...	7	36.128	AT5G65720 protein (Nitrogen fixation S (NIFS)-like 1)	-
AT5G36950	DegP protease 10, Symbols: DegP10	7	64.726	Protease Do-like 10, mitochondrial (EC 3.4.21.-)	-
AT3G05790	lon protease 4, Symbols: LON4	7	104.925	Lon protease homolog 4, chloroplastic/mitochondrial (AtLon4) (EC 3.4.21.53)	-
AT5G47030	ATPase, F1 complex, delta/epsilon ...	7	21.548	ATP synthase subunit delta', mitochondrial (F-ATPase delta' subunit)	-
AT2G31340	embryo defective 1381, Symbols: em...	7	64.382	Embryo defective 1381	-
AT3G06850	2-oxoacid dehydrogenases acyltrans...	7	52.706	Lipoamide acyltransferase component of branched-chain alpha-keto acid dehydrogenase complex, mitochondrial (EC 2.3.1.168) (Branched-chain alpha-keto acid dehydrogenase complex component E2) (BCE2) (BCKAD-E2) (BCKADE2) (Dihydrolipoamide acetyltransferase component of branched-chain alpha-keto acid dehydrogenase complex) (Dihydrolipoamide branched chain transacylase) (Dihydrolipoyllysine-residue (2…	-
AT5G18820	TCP-1/cpn60 chaperonin family prot...	7	61.193	Chaperonin 60 subunit alpha 2, chloroplastic (CPN-60 alpha 2) (Protein EMBRYO DEFECTIVE 3007)	-
ATMG00270		6	23.494	NADH-ubiquinone oxidoreductase chain 6 (EC 7.1.1.2)	Nad6m
ATMG01120		6	36.03	NADH-ubiquinone oxidoreductase chain 1 (EC 7.1.1.2) (NADH dehydrogenase subunit 1)	Nad1m
AT3G18580	Nucleic acid-binding, OB-fold-like...	6	24.214	Nucleic acid-binding, OB-fold-like protein	-
AT1G74230	glycine-rich RNA-binding protein 5...	6	28.728	Glycine-rich RNA-binding protein 5, mitochondrial (AtGR-RBP5) (AtRBG5) (Mitochondrial RNA-binding protein 2b) (At-mRBP2b) (Organelle RRM domain-containing protein 4)	-
AT3G46430	unknown protein	6	6.585	AT3g46430/F18L15_150 (ATP synthase)	-
AT5G16390	chloroplastic acetylcoenzyme A car...	6	26.928	Biotin carboxyl carrier protein of acetyl-CoA carboxylase	-
AT1G65290	mitochondrial acyl carrier protein...	6	14.167	Acyl carrier protein 2, mitochondrial (MtACP-2) (ACP) (NADH-ubiquinone oxidoreductase 9.6 kDa subunit)	ACPM2
AT4G38510	ATPase, V1 complex, subunit B protein	6	55.178	ATPase, V1 complex, subunit B protein	-
AT2G46540	unknown protein	5	6.803	At2g46540/F11C10.23 (Expressed protein) (F11C10.23/F11C10.23) (Fiber)	B9
AT1G24180	Thiamin diphosphate-binding fold (...	5	43.359	Pyruvate dehydrogenase E1 component subunit alpha-2, mitochondrial (PDHE1-A) (EC 1.2.4.1) (Protein IAA-CONJUGATE-RESISTANT 4)	-
AT3G22330	putative mitochondrial RNA helicas...	5	65.359	DEAD-box ATP-dependent RNA helicase 53, mitochondrial (EC 3.6.4.13)	-
AT3G54110	plant uncoupling mitochondrial pro...	5	32.662	Mitochondrial uncoupling protein 1 (AtPUMP1)	-
AT5G09590	mitochondrial HSO70 2, Symbols: MT...	5	72.991	Heat shock 70 kDa protein 10, mitochondrial (Chaperone protein HscA homolog 2) (AtHscA2) (Heat shock protein 70-10) (AtHsp70-10) (Mitochondrial heat shock protein 70-2) (mtHsc70-2)	-
AT4G20360	RAB GTPase homolog E1B, Symbols: A...	5	51.63	Elongation factor Tu, chloroplastic (EF-Tu) (Ras-related protein RABE1b) (AtRABE1b) (Ras-related protein Rab8D) (AtRab8D)	-
AT5G01600	ferretin 1, Symbols: ATFER1, FER1	5	28.178	Ferritin-1, chloroplastic (AtFer1) (EC 1.16.3.1)	-
AT3G10860	Cytochrome b-c1 complex, subunit 8...	5	8.505	At3g10860 (Cytochrome b-c1 complex, subunit 8 protein) (Putative ubiquinol-cytochrome C reductase complex ubiquinone-binding protein (QP-C))	-
ATMG00060	NADH dehyd...	5	74.316	NADH-ubiquinone oxidoreductase chain 5 (EC 7.1.1.2) (NADH dehydrogenase subunit 5)	Nad5m
AT5G16040	Regulator of chromosome condensati...	5	42.899	At5g16040 (Regulator of chromosome condensation (RCC1) family protein) (UVB-resistance protein-like)	-
AT1G33360	ATP-dependent Clp protease	5	71.54	CLP protease regulatory subunit CLPX3, mitochondrial	-
AT4G23620	Ribosomal protein L25/Gln-tRNA syn...	5	30.504	Ribosomal protein L25/Gln-tRNA synthetase, anti-codon-binding domain-containing protein	-
AT1G51650	ATP synthase epsilon chain, mitoch...	5	7.832	ATP synthase subunit epsilon, mitochondrial (ATPase subunit epsilon)	-
AT1G73990	signal peptide peptidase, Symbols:...	5	75.095	Serine protease SPPA, chloroplastic (EC 3.4.21.-) (Signal peptide peptidase SPPA)	-
AT1G78900	vacuolar ATP synthase subunit A, S...	5	68.812	V-type proton ATPase catalytic subunit A (V-ATPase subunit A) (EC 7.1.2.2) (V-ATPase 69 kDa subunit) (Vacuolar H(+)-ATPase subunit A) (Vacuolar proton pump subunit alpha)	-
ATMG00180	cytochrome C biogenesis 452, Symbo...	5	50.548	Cytochrome c biogenesis CcmF C-terminal-like mitochondrial protein (Cytochrome c biogenesis orf452)	-
AT3G17240	lipoamide dehydrogenase 2, Symbols...	4	53.986	Dihydrolipoyl dehydrogenase 2, mitochondrial (AtmLPD2) (mtLPD2) (EC 1.8.1.4) (Dihydrolipoamide dehydrogenase 2) (Glycine cleavage system L protein 2) (Pyruvate dehydrogenase complex E3 subunit 2) (E3-2) (PDC-E3 2)	-
AT5G19760	Mitochondrial substrate carrier fa...	4	31.912	Mitochondrial dicarboxylate/tricarboxylate transporter DTC (Dicarboxylate/tricarboxylate carrier)	-
AT5G27540	MIRO-related GTP-ase 1, Symbols: M...	4	72.322	Mitochondrial Rho GTPase 1 (AtMIRO1) (EC 3.6.5.-) (Miro-related GTPase 1)	-
AT4G29130	hexokinase 1, Symbols: ATHXK1, GIN...	4	53.707	Hexokinase-1 (EC 2.7.1.1) (Protein GLUCOSE INSENSITIVE 2)	-
AT2G38670	phosphorylethanolamine cytidylyltr...	4	46.978	Ethanolamine-phosphate cytidylyltransferase (EC 2.7.7.14) (CTP:phosphoethanolamine cytidylyltransferase) (Phosphorylethanolamine cytidylyltransferase 1)	-
AT5G43970	translocase of outer membrane 22-V...	4	10.378	Mitochondrial import receptor subunit TOM9-2 (Mitochondrial import receptor subunit TOM22 homolog 2) (Translocase of outer membrane 22 kDa subunit homolog 2) (Translocase of outer membrane 9 kDa subunit TOM9-2)	-
AT3G52730	ubiquinol-cytochrome C reductase U...	4	8.449	Ubiquinol--cytochrome-c reductase-like protein (Ubiquinol-cytochrome C reductase UQCRX/QCR9-like family protein)	-
AT5G35360	acetyl Co-enzyme a carboxylase bio...	4	60.771	Biotin carboxylase (EC 6.3.4.14) (EC 6.4.1.2)	-
AT5G57230	Thioredoxin superfamily protein	4	18.842	At5g57230 (Thioredoxin superfamily protein)	-
AT3G18410	Complex I subunit NDUFS6	3	12.438	NADH dehydrogenase [ubiquinone] 1 beta subcomplex subunit 10-B	PDSW
AT4G16450	unknown protein	3	11.345	At4g16450 (NADH-ubiquinone oxidoreductase)	20.9 kDa/MNLL
AT5G46800	Mitochondrial substrate carrier fa...	3	31.023	Mitochondrial carnitine/acylcarnitine carrier-like protein (Carnitine/acylcarnitine translocase-like protein) (CAC-like protein) (Protein A BOUT DE SOUFFLE)	-
AT2G19860	hexokinase 2, Symbols: ATHXK2, HXK2	3	42.926	Phosphotransferase (EC 2.7.1.-)	-
AT4G01660	ABC transporter 1, Symbols: ATABC1...	3	68.627	Protein ABC transporter 1, mitochondrial (ABC1At) (AtABC1) (EC 2.7.-.-)	-
AT5G04130	DNA GYRASE B2, Symbols: GYRB2	3	81.053	DNA gyrase subunit B, mitochondrial (EC 5.6.2.3)	-
AT1G08480	unknown protein	3	15.813	Succinate dehydrogenase subunit 6, mitochondrial	-
AT1G32580	plastid developmental protein DAG,...	3	26.025	Multiple organellar RNA editing factor 5, chloroplastic/mitochondrial (RNA editing-interacting protein 5)	-
AT5G02740	Ribosomal protein S24e family protein	3	25.224	At5g02740 (Ribosomal protein S24e family protein)	-
AT1G12900	glyceraldehyde 3-phosphate dehydro...	3	34.333	Glyceraldehyde 3-phosphate dehydrogenase A subunit 2	-
AT4G00570	NAD-dependent malic enzyme 2, Symb...	3	66.641	NAD-dependent malic enzyme 2, mitochondrial (AtNAD-ME2) (NAD-malic enzyme 2) (EC 1.1.1.39)	-
AT5G66760	succinate dehydrogenase 1-1, Symbo...	3	69.656	Succinate dehydrogenase [ubiquinone] flavoprotein subunit 1, mitochondrial (EC 1.3.5.1) (Flavoprotein subunit 1 of complex II) (FP)	-
AT2G37690	phosphoribosylaminoimidazole carbo...	3	69.752	Phosphoribosylaminoimidazole carboxylase like protein (Phosphoribosylaminoimidazole carboxylase, putative / AIR carboxylase) (Putative phosphoribosylaminoimidazole carboxylase)	-
AT1G58180	beta carbonic anhydrase 6, Symbols...	3	33.072	Beta carbonic anhydrase 6, mitochondrial (AtbCA6) (AtbetaCA6) (EC 4.2.1.1) (Beta carbonate dehydratase 6)	-
AT5G15530	biotin carboxyl carrier protein 2,...	3	27.28	Biotin carboxyl carrier protein of acetyl-CoA carboxylase 2, chloroplastic (AtBCCP2) (BCCP-2)	-
AT5G23140	nuclear-encoded CLP protease P7, S...	3	26.283	ATP-dependent Clp protease proteolytic subunit 2, mitochondrial (EC 3.4.21.92) (ATP-dependent Clp protease proteolytic subunit 1, mitochondrial) (Endopeptidase ClpP2) (nClpP7)	-
AT1G21400	Thiamin diphosphate-binding fold (...	3	53.488	2-oxoisovalerate dehydrogenase subunit alpha 1, mitochondrial (EC 1.2.4.4) (Branched-chain alpha-keto acid dehydrogenase E1 component alpha chain) (BCKDE1A) (BCKDH E1-alpha)	-
AT4G04190	unknown protein	3	21.249	At4g04190 (Transmembrane protein)	-
AT5G08270	unknown protein	3	43.297	C5orf35	-
AT5G23750	Remorin family protein	3	22.452	Remorin 1.4 (AtREM1.4) (Remorin group 1 member 4)	-
AT2G27730	copper ion binding	2	11.948	Uncharacterized protein At2g27730, mitochondrial	P2/16kDa
AT2G42210	Mitochondrial import inner membran...	2	16.999	Outer envelope pore protein 16-3, chloroplastic/mitochondrial (Chloroplastic outer envelope pore protein of 16 kDa 3) (AtOEP16-3) (OEP16-3) (Mitochondrial complex I subunit B14.7)	B14.7
AT5G47570	unknown protein	2	13.211	NADH dehydrogenase [ubiquinone] 1 beta subcomplex subunit 8, mitochondrial	ASHI
AT4G01100	adenine nucleotide transporter 1, ...	2	39.978	Adenine nucleotide transporter 1	-
AT2G38040	acetyl Co-enzyme a carboxylase car...	2	85.306	Acetyl-coenzyme A carboxylase carboxyl transferase subunit alpha, chloroplastic (ACCase subunit alpha) (Acetyl-CoA carboxylase carboxyltransferase subunit alpha) (EC 2.1.3.15)	-
AT5G13420	Aldolase-type TIM barrel family pr...	2	47.699	Aldolase-type TIM barrel family protein (Putative transaldolase) (Transaldolase-like protein)	-
AT5G50370	Adenylate kinase family protein	2	27.335	Adenylate kinase 3 (AK 3) (EC 2.7.4.3) (ATP-AMP transphosphorylase 3) (ATP:AMP phosphotransferase) (Adenylate monophosphate kinase 3) (AMK3)	-
AT4G05400	copper ion binding	2	27.627	At4g05400 (Copper ion binding protein)	-
AT1G53000	Nucleotide-diphospho-sugar transfe...	2	32.245	3-deoxy-manno-octulosonate cytidylyltransferase, mitochondrial (EC 2.7.7.38) (CMP-2-keto-3-deoxyoctulosonic acid synthase) (AtCKS) (CMP-KDO synthase)	-
AT4G35260	isocitrate dehydrogenase 1, Symbol...	2	39.627	Isocitrate dehydrogenase [NAD] regulatory subunit 1, mitochondrial (EC 1.1.1.41) (IDH-I) (Isocitric dehydrogenase 1) (NAD(+)-specific ICDH 1)	-
AT1G20620	catalase 3, Symbols: CAT3, SEN2, A...	2	55.968	AT1G20620 protein (Catalase 3)	-
AT1G14620	decoy, Symbols: DECOY	2	42.847	Glyceraldehyde-3-phosphate dehydrogenase GAPA2, chloroplastic (EC 1.2.1.13) (NADP-dependent glyceraldehydephosphate dehydrogenase A subunit 2)	-
AT4G35090	catalase 2, Symbols: CAT2	2	54.995	Catalase (EC 1.11.1.6)	-
AT5G25940	early nodulin-related	2	12.269	Early nodulin-like protein (Nodulin-like protein) (Putative nodulin protein) (T1N24.3 protein)	-
AT1G20630	catalase 1, Symbols: CAT1	2	56.762	Catalase-1 (EC 1.11.1.6)	-
AT2G07725	Ribosomal L5P family p...	2	21.11	At2g07725 (Ribosomal L5P family protein) (Rpl5)	-
AT2G04940	scramblase-related	2	44.122	Phospholipid scramblase	-
AT3G02510	Regulator of chromosome condensati...	2	33.597	Regulator of chromosome condensation (RCC1) family protein	-
AT2G35390	Phosphoribosyltransferase family p...	2	37.319	Ribose-phosphate pyrophosphokinase (EC 2.7.6.1)	-
AT1G16300	glyceraldehyde-3-phosphate dehydro...	2	44.846	Glyceraldehyde-3-phosphate dehydrogenase GAPCP2, chloroplastic (EC 1.2.1.12) (Glyceraldehyde-3-phosphate dehydrogenase of plastid 2) (NAD-dependent glyceraldehydephosphate dehydrogenase chloroplastic 2)	-
AT5G05520	Outer membrane OMP85 family protein	2	58.52	Outer membrane OMP85 family protein	-
AT1G79530	glyceraldehyde-3-phosphate dehydro...	2	44.831	Glyceraldehyde-3-phosphate dehydrogenase GAPCP1, chloroplastic (EC 1.2.1.12) (Glyceraldehyde-3-phosphate dehydrogenase of plastid 1) (NAD-dependent glyceraldehydephosphate dehydrogenase chloroplastic 1)	-
AT4G10750	Phosphoenolpyruvate carboxylase fa...	2	38.404	Phosphoenolpyruvate carboxylase family protein (Putative aldolase) (T12H20.10 protein)	-
AT2G31140	Peptidase S24/S26A/S26B/S26C famil...	2	23.132	At2g31140 (Peptidase S24/S26A/S26B/S26C family protein)	-
AT1G79230	mercaptopyruvate sulfurtransferase...	2	31.711	Sulfurtransferase	-
AT3G27380	succinate dehydrogenase 2-1, Symbo...	2	31.171	Succinate dehydrogenase [ubiquinone] iron-sulfur subunit 1, mitochondrial (EC 1.3.5.1) (Iron-sulfur subunit of complex II) (Ip)	-
AT1G14990	unknown protein	2	27.14	At1g14620/T5E21_15 (Decoy)	-
AT2G25570	binding	2	32.41	At2g25570 (Binding protein) (Expressed protein)	-
AT2G37220	RNA-binding (RRM/RBD/RNP motifs) f...	2	30.718	RNA-binding protein CP29B, chloroplastic (Ribonucleoprotein At2g37220)	-
AT3G27120	P-loop containing nucleoside triph...	2	75.348	ATPase family AAA domain-containing protein FIGL1 (AAA-ATPase FIDGETIN-LIKE 1) (EC 3.6.4.-)	-
AT4G15880		2	56.426	Ubiquitin-like-specific protease ESD4 (EC 3.4.22.68) (Protein EARLY IN SHORT DAYS 4) (AtESD4)	-
AT5G08300	Succinyl-CoA ligase, alpha subunit	2	36.152	Succinate--CoA ligase [ADP-forming] subunit alpha-1, mitochondrial (EC 6.2.1.5) (Succinyl-CoA synthetase subunit alpha-1) (SCS-alpha-1)	-
AT5G49555	FAD/NAD(P)-binding oxidoreductase ...	2	60.49	FAD/NAD(P)-binding oxidoreductase family protein	-
AT5G49840	ATP-dependent Clp protease	2	66.39	CLP protease regulatory subunit CLPX2, mitochondrial	-
ATMG00830	cytochrome C biogenesis 382, Symbo...	2	43.336	CcmFN1	-
ATMG00580	NADH dehydrogenase subunit 4, Symb...	1	55.233	NADH-ubiquinone oxidoreductase chain 4 (EC 7.1.1.2)	Nad4m
AT2G02050	NADH-ubiquinone oxidoreductase B18...	1	11.74	NADH dehydrogenase [ubiquinone] 1 beta subcomplex subunit 7	B18
AT2G26140	FTSH protease 4, Symbols: ftsh4	1	77.275	ATP-dependent zinc metalloprotease FTSH 4, mitochondrial (AtFTSH4) (EC 3.4.24.-)	-
AT3G56430	unknown protein	1	48.534	At3g56430 (Import inner membrane translocase subunit)	-
AT3G49240	Pentatricopeptide repeat (PPR) sup...	1	71.293	Pentatricopeptide repeat-containing protein At3g49240, mitochondrial (Protein EMBRYO DEFECTIVE 1796)	-
AT4G36680	Tetratricopeptide repeat (TPR)-lik...	1	46.547	Pentatricopeptide repeat-containing protein At4g36680, mitochondrial	-
AT2G19490	recA DNA recombination family protein	1	46.16	DNA repair protein recA homolog 3, mitochondrial (Recombinase A homolog 3)	-
AT2G29990	alternative NAD(P)H dehydrogenase ...	1	56.503	Internal alternative NAD(P)H-ubiquinone oxidoreductase A2, mitochondrial (EC 1.6.5.9) (Internal alternative NADH dehydrogenase NDA2) (NADH:ubiquinone reductase (non-electrogenic) NDA2)	-
AT5G54580	RNA-binding (RRM/RBD/RNP motifs) f...	1	17.09	Organelle RRM domain-containing protein 2, mitochondrial	-
AT4G11060	mitochondrially targeted single-st...	1	22.237	Single-stranded DNA-binding protein, mitochondrial	-
AT3G46740	translocon at the outer envelope m...	1	89.189	Protein TOC75-3, chloroplastic (75 kDa translocon at the outer-envelope-membrane of chloroplasts 3) (AtTOC75-III)	-
AT3G18950	Transducin/WD40 repeat-like superf...	1	52.127	En/Spm-like transposon protein-like (Transducin/WD40 repeat-like superfamily protein)	-
AT2G05710	aconitase 3, Symbols: ACO3	1	108.201	Aconitate hydratase 3, mitochondrial (Aconitase 3) (mACO1) (EC 4.2.1.3) (Citrate hydro-lyase 3)	-
AT4G32605	Mitochondrial glycoprotein family ...	1	25.171	AT4G32605 protein (Mitochondrial glycoprotein family protein)	-
AT5G03290	isocitrate dehydrogenase V, Symbol...	1	40.625	Isocitrate dehydrogenase [NAD] catalytic subunit 5, mitochondrial (EC 1.1.1.41) (IDH-V) (Isocitric dehydrogenase 5) (NAD(+)-specific ICDH 5)	-
AT5G61810	Mitochondrial substrate carrier fa...	1	36.612	Mitochondrial substrate carrier family protein	-
AT5G64400	unknown protein	1	16.933	CHCH domain protein	-
AT1G63270	non-intrinsic ABC protein 10, Symb...	1	25.976	ABC transporter I family member 1 (ABC transporter ABCI.1) (AtABCI1) (Cytochrome c biogenesis ATP-binding export protein ccmA-like) (MRP-related protein 3) (Putative non-intrinsic ABC protein 10) (EC 7.6.2.5)	-
AT4G27440	protochlorophyllide oxidoreductase...	1	43.359	Protochlorophyllide reductase B, chloroplastic (PCR B) (EC 1.3.1.33) (NADPH-protochlorophyllide oxidoreductase B) (POR B)	-
AT1G30680	toprim domain-containing protein	1	80.403	Twinkle homolog protein, chloroplastic/mitochondrial (DNA helicase) (EC 3.6.4.12) (DNA primase) (EC 2.7.7.-)	-
AT1G02130	RAS 5, Symbols: ATRAB1B, ARA5, ARA...	1	22.648	Ras-related protein RABD2a (AtRABD2a) (Ras-related protein Ara-5) (Ras-related protein Rab1B) (AtRab1B)	-
AT2G22290	RAB GTPase homolog H1D, Symbols: A...	1	23.112	Ras-related protein RABH1d (AtRABH1d)	-
AT3G27830	ribosomal protein L12-A, Symbols: ...	1	20.075	50S ribosomal protein L12-1, chloroplastic (CL12-A)	-
AT5G53170	FTSH protease 11, Symbols: FTSH11	1	88.717	ATP-dependent zinc metalloprotease FTSH 11, chloroplastic/mitochondrial (AtFTSH11) (EC 3.4.24.-)	-
AT5G58920	unknown protein	1	18.874	Homeobox prospero protein	-
AT2G19080	metaxin-related	1	35.854	Mitochondrial outer membrane import complex protein METAXIN	-
AT5G28540	heat shock protein 70 (Hsp 70) fam...	1	73.629	Mediator of RNA polymerase II transcription subunit 37a (Heat shock 70 kDa protein 11) (Heat shock protein 70-11) (AtHsp70-11) (Luminal-binding protein 1) (AtBP1) (BiP1)	-
AT3G09810	isocitrate dehydrogenase VI, Symbo...	1	40.576	Isocitrate dehydrogenase [NAD] catalytic subunit 6, mitochondrial (EC 1.1.1.41) (IDH-VI) (Isocitric dehydrogenase 6) (NAD(+)-specific ICDH 6)	-
AT3G22200	Pyridoxal phosphate (PLP)-dependen...	1	55.187	Gamma-aminobutyrate transaminase POP2, mitochondrial (AtGABA-T) (EC 2.6.1.96) (Gamma-aminobutyric acid aminotransferase 1) (Protein HEXENAL RESPONSE 1) (Protein POLLEN-PISTIL INCOMPATIBILITY 2) (AtPOP2)	-
AT3G03910	glutamate dehydrogenase 3, Symbols...	1	44.528	Probable glutamate dehydrogenase 3 (GDH 3) (EC 1.4.1.3)	-
AT5G12290	dgd1 suppressor 1, Symbols: DGS1	1	68.894	Protein DGS1, mitochondrial (Protein DGD1 SUPPRESSOR 1)	-
AT1G01170	Protein of unknown function (DUF1138)	1	9.062	At1g01170 (Ozone-responsive stress-like protein (DUF1138))	-
AT2G35720	DNAJ heat shock N-terminal domain-...	1	59.232	Chaperone protein dnaJ 13 (AtDjB13) (AtJ13)	-
AT3G01280	voltage dependent anion channel 1,...	1	29.425	Mitochondrial outer membrane protein porin 1 (Voltage-dependent anion-selective channel protein 1) (AtVDAC1) (VDAC-1)	-
AT1G80720	Mitochondrial glycoprotein family ...	1	21.902	At1g80720 (F23A5.7) (Mitochondrial glycoprotein family protein)	-
AT1G10070	branched-chain amino acid transami...	1	34.575	Branched-chain-amino-acid aminotransferase (EC 2.6.1.42)	-
AT1G67090	ribulose bisphosphate carboxylase ...	1	14.559	Ribulose bisphosphate carboxylase small chain (EC 4.1.1.39)	-
AT1G76280	Tetratricopeptide repeat (TPR)-lik...	1	78.358	Tetratricopeptide repeat (TPR)-like superfamily protein	-
AT2G17630	Pyridoxal phosphate (PLP)-dependen...	1	46.634	Phosphoserine aminotransferase 2, chloroplastic (AtPSAT2) (EC 2.6.1.52)	-
AT5G07320	Mitochondrial substrate carrier fa...	1	53.97	Mitochondrial substrate carrier family protein (Peroxisomal Ca-dependent solute carrier-like protein)	-
AT5G24020	septum site-determining protein (M...	1	35.69	Putative septum site-determining protein minD homolog, chloroplastic (AtMinD1) (Protein ACCUMULATION AND REPLICATION OF CHLOROPLASTS 11) (Septum site-determining protein MinD1)	-

## Sheet: Brassica
accession	description	Spectral Count	Mass (kDa)	Protein names	Personnal annotations
A0A0D3B4P2_BRAOL	Uncharacterized protein OS=Brassica oleracea var. oleracea PE=3 SV=1	769	61,808	Uncharacterized protein	HSP60/GroEL
A0A0D3BSH8_BRAOL	Uncharacterized protein OS=Brassica oleracea var. oleracea PE=3 SV=1	716	61,716	Uncharacterized protein	HSP60/GroEL
A0A0D3BD05_BRAOL	Uncharacterized protein OS=Brassica oleracea var. oleracea PE=3 SV=1	659	61,345	Uncharacterized protein	HSP60/GroEL
A0A0D3BZF8_BRAOL	Uncharacterized protein OS=Brassica oleracea var. oleracea GN=EMB1467 PE=3 SV=1	408	81,196	Uncharacterized protein	75 kDA/At5g37510
A0A0D3BB64_BRAOL	Uncharacterized protein OS=Brassica oleracea var. oleracea GN=HSP60-3A PE=3 SV=1	306	60,496	Uncharacterized protein	HSP60/GroEL
A0A068BEY2_BRAOB	ATP synthase subunit alpha OS=Brassica oleracea var. botrytis (Cauliflower) GN=atp1 PE=3 SV=1	274	55,057	ATP synthase subunit alpha
A0A0D3AI86_BRAOL	ATP synthase subunit beta OS=Brassica oleracea var. oleracea PE=3 SV=1	262	59,644	ATP synthase subunit beta (EC 7.1.2.2)
A0A0D3C124_BRAOL	Uncharacterized protein OS=Brassica oleracea var. oleracea PE=4 SV=1	199	83,506	Uncharacterized protein
A0A0D3EGU2_BRAOL	Uncharacterized protein OS=Brassica oleracea var. oleracea PE=4 SV=1	195	53,425	NADH dehydrogenase [ubiquinone] flavoprotein 1, mitochondrial (EC 1.6.99.3) (EC 7.1.1.2)	51 kDA/At5g08530
A0A0D3DW47_BRAOL	Uncharacterized protein OS=Brassica oleracea var. oleracea GN=MGP1 PE=4 SV=1	194	27,675	Uncharacterized protein
A0A0D3B7B3_BRAOL	Uncharacterized protein OS=Brassica oleracea var. oleracea PE=3 SV=1	167	57,343	Uncharacterized protein	HSP60/GroEL
A0A0D3BN92_BRAOL	Uncharacterized protein OS=Brassica oleracea var. oleracea PE=3 SV=1	162	63,742	Uncharacterized protein	HSP60/GroEL
A0A0D3B3S7_BRAOL	Uncharacterized protein OS=Brassica oleracea var. oleracea PE=4 SV=1	161	23,405	Uncharacterized protein	B13/At5g52840
A0A0D3C2G7_BRAOL	Uncharacterized protein OS=Brassica oleracea var. oleracea PE=3 SV=1	159	102,567	Uncharacterized protein	HSP60/GroEL
A0A0D3B0B3_BRAOL	Uncharacterized protein OS=Brassica oleracea var. oleracea PE=4 SV=1	158	53,439	NADH dehydrogenase [ubiquinone] flavoprotein 1, mitochondrial (EC 1.6.99.3) (EC 7.1.1.2)	51 kDA/At5g08530
A0A0D3EGY8_BRAOL	Uncharacterized protein OS=Brassica oleracea var. oleracea PE=4 SV=1	155	15,036	Uncharacterized protein	B14.5a/At5g08060
A0A0D3CSF1_BRAOL	Uncharacterized protein OS=Brassica oleracea var. oleracea PE=3 SV=1	155	63,902	Uncharacterized protein	HSP60/GroEL
A0A0D3DWD9_BRAOL	Uncharacterized protein OS=Brassica oleracea var. oleracea PE=3 SV=1	143	98,444	Uncharacterized protein
A0A0D3DE66_BRAOL	Uncharacterized protein OS=Brassica oleracea var. oleracea PE=4 SV=1	142	19,620	ATP synthase subunit d, mitochondrial
A0A0D3DS71_BRAOL	Uncharacterized protein OS=Brassica oleracea var. oleracea PE=4 SV=1	139	23,338	Uncharacterized protein
A0A0D3B358_BRAOL	Uncharacterized protein OS=Brassica oleracea var. oleracea PE=3 SV=1	139	62,989	Uncharacterized protein	HSP60/GroEL
A0A0D3D2A5_BRAOL	Uncharacterized protein OS=Brassica oleracea var. oleracea PE=3 SV=1	136	98,539	Uncharacterized protein
A0A0D3DK23_BRAOL	Uncharacterized protein OS=Brassica oleracea var. oleracea PE=4 SV=1	135	29,963	Uncharacterized protein
A0A0D3E3M6_BRAOL	Uncharacterized protein OS=Brassica oleracea var. oleracea PE=4 SV=1	133	44,157	Uncharacterized protein	39 kDa/At2g20360
A0A0D3BYJ6_BRAOL	Uncharacterized protein OS=Brassica oleracea var. oleracea PE=4 SV=1	131	19,688	ATP synthase subunit d, mitochondrial
A0A0D3CJT1_BRAOL	Uncharacterized protein OS=Brassica oleracea var. oleracea PE=4 SV=1	123	24,439	Uncharacterized protein	HSP60/GroEL
A0A0D3BHY3_BRAOL	Uncharacterized protein OS=Brassica oleracea var. oleracea GN=ATGLDH PE=4 SV=1	121	67,247	Uncharacterized protein	GLDH/At3g47930
A0A0D2ZT35_BRAOL	Uncharacterized protein OS=Brassica oleracea var. oleracea PE=4 SV=1	115	27,804	Uncharacterized protein	24 kDa/At4g02580
A0A0D3CFI5_BRAOL	Uncharacterized protein OS=Brassica oleracea var. oleracea PE=4 SV=1	109	29,945	Uncharacterized protein	CA2/At1g47260
A0A0D3BAX2_BRAOL	Uncharacterized protein OS=Brassica oleracea var. oleracea PE=4 SV=1	107	20,210	Uncharacterized protein	B14/At3g12260
A0A0D3EBS8_BRAOL	Uncharacterized protein OS=Brassica oleracea var. oleracea PE=3 SV=1	104	57,748	Uncharacterized protein
A0A0D3CKW6_BRAOL	Uncharacterized protein OS=Brassica oleracea var. oleracea PE=4 SV=1	94	15,055	Uncharacterized protein	B14/At3g12260
A0A0D3AYJ1_BRAOL	Uncharacterized protein OS=Brassica oleracea var. oleracea PE=4 SV=1	91	27,507	Uncharacterized protein	CAL1/At5g63510
A0A0D3DRG2_BRAOL	Uncharacterized protein OS=Brassica oleracea var. oleracea GN=GAMMA CAL2 PE=4 SV=1	89	27,658	Uncharacterized protein	CAL2/At3g48680
Q2XSM1_BRAOB	NADH dehydrogenase subunit 9 OS=Brassica oleracea var. botrytis (Cauliflower) GN=nad9 PE=2 SV=1	88	22,881	NADH dehydrogenase subunit 9	Nad9/AtMg00070
A0A0D3DIU9_BRAOL	Uncharacterized protein OS=Brassica oleracea var. oleracea PE=4 SV=1	82	16,108	Uncharacterized protein	B16.6/At1g04630
A0A0D3AG28_BRAOL	Uncharacterized protein OS=Brassica oleracea var. oleracea PE=3 SV=1	81	59,041	Uncharacterized protein
A0A0D3BLH8_BRAOL	Uncharacterized protein OS=Brassica oleracea var. oleracea PE=4 SV=1	80	63,647	Uncharacterized protein
A0A0D3CN45_BRAOL	Uncharacterized protein OS=Brassica oleracea var. oleracea PE=4 SV=1	80	18,296	NADH dehydrogenase [ubiquinone] 1 alpha subcomplex subunit 12	B17.2/At3g03100
A0A0D3CNH6_BRAOL	Uncharacterized protein OS=Brassica oleracea var. oleracea PE=3 SV=1	79	58,749	Uncharacterized protein
A0A0D3CVW9_BRAOL	Uncharacterized protein OS=Brassica oleracea var. oleracea PE=3 SV=1	78	25,494	Uncharacterized protein	TYKY/At1g16700
A0A0D3AFW5_BRAOL	Uncharacterized protein OS=Brassica oleracea var. oleracea PE=4 SV=1	75	18,364	NADH dehydrogenase [ubiquinone] 1 alpha subcomplex subunit 12	B17.2/At3g03100
A0A0D3B4L2_BRAOL	Uncharacterized protein OS=Brassica oleracea var. oleracea PE=3 SV=1	73	36,726	Uncharacterized protein
A0A0D3DQE4_BRAOL	Uncharacterized protein OS=Brassica oleracea var. oleracea PE=4 SV=1	73	29,098	Uncharacterized protein	CA3/At5g66510
A0A0D3C3U3_BRAOL	Uncharacterized protein OS=Brassica oleracea var. oleracea PE=3 SV=1	71	35,056	Uncharacterized protein
A0A0D3BFD4_BRAOL	Uncharacterized protein OS=Brassica oleracea var. oleracea PE=4 SV=1	68	50,815	Uncharacterized protein
A0A068BEW9_BRAOB	NADH dehydrogenase subunit 7 OS=Brassica oleracea var. botrytis (Cauliflower) GN=nad7 PE=3 SV=1	66	44,622	NADH dehydrogenase subunit 7	Nad7/AtMg00510
A0A0D3B0Y5_BRAOL	Uncharacterized protein OS=Brassica oleracea var. oleracea PE=3 SV=1	64	26,377	Uncharacterized protein
A0A0D3AIU6_BRAOL	Uncharacterized protein OS=Brassica oleracea var. oleracea PE=3 SV=1	63	26,584	Uncharacterized protein
A0A0D3DHL0_BRAOL	Uncharacterized protein OS=Brassica oleracea var. oleracea PE=4 SV=1	61	47,224	Uncharacterized protein
A0A0D3EG41_BRAOL	Uncharacterized protein OS=Brassica oleracea var. oleracea PE=3 SV=1	61	23,853	Uncharacterized protein	PSST/At5g11770
A0A0D3EFS7_BRAOL	Uncharacterized protein OS=Brassica oleracea var. oleracea PE=3 SV=1	60	26,775	Uncharacterized protein
A0A0D3CAU7_BRAOL	Uncharacterized protein OS=Brassica oleracea var. oleracea PE=3 SV=1	60	25,094	Uncharacterized protein	TYKY/At1g16700
A0A0D3AYT9_BRAOL	Uncharacterized protein OS=Brassica oleracea var. oleracea PE=4 SV=1	59	28,285	Uncharacterized protein	CA2/At1g47260
A0A0D3BB44_BRAOL	Uncharacterized protein OS=Brassica oleracea var. oleracea PE=3 SV=1	57	63,579	Uncharacterized protein
A0A0D3AIV0_BRAOL	Uncharacterized protein OS=Brassica oleracea var. oleracea PE=3 SV=1	54	41,419	Uncharacterized protein
A0A068BBD9_BRAOB	ATP synthase subunit 8 OS=Brassica oleracea var. botrytis (Cauliflower) GN=atp8 PE=4 SV=1	54	18,183	ATP synthase subunit 8
A0A0D3DZ65_BRAOL	Uncharacterized protein OS=Brassica oleracea var. oleracea GN=MCCA PE=4 SV=1	52	79,957	Uncharacterized protein
A0A0D3AFF5_BRAOL	Lon protease homolog OS=Brassica oleracea var. oleracea PE=3 SV=1	52	112,690	Lon protease homolog, mitochondrial (EC 3.4.21.53)
A0A0D3EGC4_BRAOL	Uncharacterized protein OS=Brassica oleracea var. oleracea PE=4 SV=1	49	142,860	Uncharacterized protein
A0A0D3E2F2_BRAOL	Uncharacterized protein OS=Brassica oleracea var. oleracea PE=4 SV=1	49	15,674	Uncharacterized protein	18 kDa/At5g67590
A0A0D3BA23_BRAOL	Uncharacterized protein OS=Brassica oleracea var. oleracea PE=3 SV=1	49	52,904	Dihydrolipoamide acetyltransferase component of pyruvate dehydrogenase complex (EC 2.3.1.-)
A0A0D3CXC7_BRAOL	Serine hydroxymethyltransferase OS=Brassica oleracea var. oleracea PE=3 SV=1	47	56,604	Serine hydroxymethyltransferase (EC 2.1.2.1)
A0A0D3D8H2_BRAOL	Uncharacterized protein OS=Brassica oleracea var. oleracea PE=4 SV=1	47	27,833	Uncharacterized protein	CA3/At5g66510
A0A0D3CVE7_BRAOL	Uncharacterized protein OS=Brassica oleracea var. oleracea PE=4 SV=1	45	10,077	Uncharacterized protein	15 kDA/At3g62790
A0A0D3BMP0_BRAOL	Uncharacterized protein OS=Brassica oleracea var. oleracea PE=3 SV=1	44	54,086	Uncharacterized protein
A0A0D3AMN3_BRAOL	Uncharacterized protein OS=Brassica oleracea var. oleracea PE=4 SV=1	44	16,432	Uncharacterized protein	B13/At5g52840
A0A0D3DBN8_BRAOL	Uncharacterized protein OS=Brassica oleracea var. oleracea PE=4 SV=1	43	11,025	Uncharacterized protein	B8/At5g47890
A0A0D3CZT9_BRAOL	Serine hydroxymethyltransferase OS=Brassica oleracea var. oleracea PE=3 SV=1	42	57,155	Serine hydroxymethyltransferase (EC 2.1.2.1)
A0A0D3CQ46_BRAOL	Uncharacterized protein OS=Brassica oleracea var. oleracea PE=3 SV=1	41	61,938	Uncharacterized protein
A0A0D3EHV1_BRAOL	Uncharacterized protein OS=Brassica oleracea var. oleracea PE=3 SV=1	41	56,881	Uncharacterized protein
A0A0D3AIH8_BRAOL	Uncharacterized protein OS=Brassica oleracea var. oleracea PE=4 SV=1	40	22,686	Uncharacterized protein
A0A0D3E0R4_BRAOL	Uncharacterized protein OS=Brassica oleracea var. oleracea PE=4 SV=1	39	11,046	Uncharacterized protein	B8/At5g47890
A0A0D3BLU6_BRAOL	Cytochrome b-c1 complex subunit 7 OS=Brassica oleracea var. oleracea PE=3 SV=1	38	14,712	Cytochrome b-c1 complex subunit 7
A0A068BDY8_BRAOB	ATP synthase subunit 4 OS=Brassica oleracea var. botrytis (Cauliflower) GN=atp4 PE=4 SV=1	37	21,527	ATP synthase subunit 4
A0A0D3CRG6_BRAOL	Uncharacterized protein OS=Brassica oleracea var. oleracea PE=3 SV=1	37	54,437	Uncharacterized protein
A0A0D3CD30_BRAOL	Uncharacterized protein OS=Brassica oleracea var. oleracea PE=4 SV=1	37	68,836	Uncharacterized protein
A0A0D3BEL0_BRAOL	Uncharacterized protein OS=Brassica oleracea var. oleracea PE=4 SV=1	37	16,446	Uncharacterized protein	18 kDa/At5g67590
A0A0D3A1N8_BRAOL	Uncharacterized protein OS=Brassica oleracea var. oleracea PE=4 SV=1	36	50,693	Uncharacterized protein
A0A0D3DHQ2_BRAOL	Uncharacterized protein OS=Brassica oleracea var. oleracea PE=4 SV=1	34	13,603	Uncharacterized protein	B22/At4g34700
A0A0D3AW54_BRAOL	Uncharacterized protein OS=Brassica oleracea var. oleracea PE=4 SV=1	33	33,580	Uncharacterized protein
A0A0D3CM15_BRAOL	Uncharacterized protein OS=Brassica oleracea var. oleracea PE=4 SV=1	33	17,368	Uncharacterized protein
A0A0D3CN48_BRAOL	Uncharacterized protein OS=Brassica oleracea var. oleracea PE=4 SV=1	32	12,370	Uncharacterized protein	13 kDa/At3g03070
A0A0D3AI81_BRAOL	Uncharacterized protein OS=Brassica oleracea var. oleracea PE=4 SV=1	32	13,224	Uncharacterized protein	51 kDa/At5g08530
A0A0D3BEN2_BRAOL	Uncharacterized protein OS=Brassica oleracea var. oleracea PE=4 SV=1	31	114,978	Uncharacterized protein
A0A0D3DEE6_BRAOL	Uncharacterized protein OS=Brassica oleracea var. oleracea PE=4 SV=1	31	11,426	Uncharacterized protein	MNLL/At4g16450
A0A0D3C8Z9_BRAOL	Uncharacterized protein OS=Brassica oleracea var. oleracea PE=4 SV=1	30	58,376	Biotin carboxylase (EC 6.3.4.14) (EC 6.4.1.2)
A0A0D3BUD2_BRAOL	Uncharacterized protein OS=Brassica oleracea var. oleracea PE=4 SV=1	30	12,119	Uncharacterized protein	P2/At2g27730
A0A0D3E725_BRAOL	Uncharacterized protein OS=Brassica oleracea var. oleracea PE=3 SV=1	28	27,022	Uncharacterized protein
A0A0D3CAI3_BRAOL	Uncharacterized protein OS=Brassica oleracea var. oleracea PE=4 SV=1	28	67,829	Uncharacterized protein
A0A0D3A7M6_BRAOL	Uncharacterized protein OS=Brassica oleracea var. oleracea PE=4 SV=1	28	11,375	Uncharacterized protein	MNLL/At4g16450
A0A0D3DY71_BRAOL	Uncharacterized protein OS=Brassica oleracea var. oleracea PE=4 SV=1	27	58,557	Biotin carboxylase (EC 6.3.4.14) (EC 6.4.1.2)
A0A0D3BKK9_BRAOL	Uncharacterized protein OS=Brassica oleracea var. oleracea PE=4 SV=1	27	9,266	Uncharacterized protein	B14.5b/At4g20150
A0A0D3BME5_BRAOL	Uncharacterized protein OS=Brassica oleracea var. oleracea PE=3 SV=1	26	111,894	Uncharacterized protein
A0A0D3CTY8_BRAOL	Uncharacterized protein OS=Brassica oleracea var. oleracea PE=4 SV=1	24	115,231	Uncharacterized protein
A0A0D3C2S9_BRAOL	Uncharacterized protein OS=Brassica oleracea var. oleracea PE=3 SV=1	24	88,281	Uncharacterized protein
A0A0D3AVI6_BRAOL	Uncharacterized protein OS=Brassica oleracea var. oleracea PE=4 SV=1	24	7,933	Uncharacterized protein	B12/At2g02510
A0A0D3A1Y0_BRAOL	Uncharacterized protein OS=Brassica oleracea var. oleracea PE=4 SV=1	24	20,797	Uncharacterized protein	B22/At4g34700
A0A0D3E753_BRAOL	Uncharacterized protein OS=Brassica oleracea var. oleracea PE=4 SV=1	23	115,394	Uncharacterized protein
A0A0D3CA47_BRAOL	Uncharacterized protein OS=Brassica oleracea var. oleracea PE=4 SV=1	23	8,271	Uncharacterized protein	B12/At2g02510
A0A0D3AF17_BRAOL	Uncharacterized protein OS=Brassica oleracea var. oleracea PE=4 SV=1	23	7,293	Uncharacterized protein	MWFE/At3g08610
A0A0D3BBE1_BRAOL	Uncharacterized protein OS=Brassica oleracea var. oleracea PE=4 SV=1	22	43,160	Uncharacterized protein
A0A0D3C5T1_BRAOL	Uncharacterized protein OS=Brassica oleracea var. oleracea PE=4 SV=1	22	12,333	Uncharacterized protein	ESSS/At2g42310
A0A0D3A2L3_BRAOL	Cytochrome b-c1 complex subunit 7 OS=Brassica oleracea var. oleracea PE=3 SV=1	21	14,547	Cytochrome b-c1 complex subunit 7
A0A0D3E2D8_BRAOL	Uncharacterized protein OS=Brassica oleracea var. oleracea PE=4 SV=1	21	50,538	Uncharacterized protein
A0A0D3BJQ8_BRAOL	Uncharacterized protein OS=Brassica oleracea var. oleracea PE=3 SV=1	20	72,959	Uncharacterized protein
A0A0D3AC83_BRAOL	Uncharacterized protein OS=Brassica oleracea var. oleracea PE=3 SV=1	20	111,067	Uncharacterized protein
A0A0D3BZD0_BRAOL	Uncharacterized protein OS=Brassica oleracea var. oleracea GN=DegP10 PE=4 SV=1	20	64,294	Uncharacterized protein
A0A0D2ZQ96_BRAOL	Uncharacterized protein OS=Brassica oleracea var. oleracea GN=EMB3007 PE=3 SV=1	20	61,177	Uncharacterized protein	HSP60/GroEL
A0A0D3CK10_BRAOL	Uncharacterized protein OS=Brassica oleracea var. oleracea PE=4 SV=1	19	46,760	Uncharacterized protein
A0A0D3B953_BRAOL	Uncharacterized protein OS=Brassica oleracea var. oleracea PE=4 SV=1	19	9,223	Uncharacterized protein
A0A0D3C3V5_BRAOL	Uncharacterized protein OS=Brassica oleracea var. oleracea PE=3 SV=1	19	66,582	Uncharacterized protein
A0A0D3A154_BRAOL	Uncharacterized protein OS=Brassica oleracea var. oleracea PE=3 SV=1	18	72,948	Uncharacterized protein
A0A0D3AUT9_BRAOL	Uncharacterized protein OS=Brassica oleracea var. oleracea PE=3 SV=1	18	21,233	Uncharacterized protein
A0A0D3AK03_BRAOL	Uncharacterized protein OS=Brassica oleracea var. oleracea PE=3 SV=1	18	32,010	Uncharacterized protein
A0A0D3BQZ1_BRAOL	Uncharacterized protein OS=Brassica oleracea var. oleracea PE=4 SV=1	18	94,905	Uncharacterized protein
A0A0D3C7E7_BRAOL	Uncharacterized protein OS=Brassica oleracea var. oleracea PE=4 SV=1	18	31,847	Uncharacterized protein
A0A0D3CD52_BRAOL	Uncharacterized protein OS=Brassica oleracea var. oleracea PE=4 SV=1	18	112,496	Uncharacterized protein
A0A0D3C4Y2_BRAOL	Uncharacterized protein OS=Brassica oleracea var. oleracea PE=4 SV=1	17	94,473	Uncharacterized protein
A0A0D3AN65_BRAOL	Acyl carrier protein OS=Brassica oleracea var. oleracea PE=3 SV=1	17	14,688	Acyl carrier protein
A0A0D3DIQ7_BRAOL	Uncharacterized protein OS=Brassica oleracea var. oleracea PE=4 SV=1	17	97,273	Uncharacterized protein
A0A0D3AIY2_BRAOL	Uncharacterized protein OS=Brassica oleracea var. oleracea PE=3 SV=1	16	39,764	Uncharacterized protein
A0A0D3BTY2_BRAOL	Uncharacterized protein OS=Brassica oleracea var. oleracea PE=3 SV=1	16	88,536	Uncharacterized protein
A0A0D3EAM6_BRAOL	Uncharacterized protein OS=Brassica oleracea var. oleracea PE=4 SV=1	16	60,425	Uncharacterized protein
A0A0D3CVL4_BRAOL	Uncharacterized protein OS=Brassica oleracea var. oleracea GN=PPR596 PE=4 SV=1	16	77,783	Uncharacterized protein
A0A0D3AIU5_BRAOL	Cytochrome b-c1 complex subunit Rieske, mitochondrial OS=Brassica oleracea var. oleracea PE=4 SV=1	15	29,811	Cytochrome b-c1 complex subunit Rieske, mitochondrial (EC 7.1.1.8)
A0A0D3B6C3_BRAOL	Uncharacterized protein OS=Brassica oleracea var. oleracea PE=4 SV=1	15	12,417	Uncharacterized protein
A0A0D3C2E9_BRAOL	Uncharacterized protein OS=Brassica oleracea var. oleracea PE=4 SV=1	15	11,847	Uncharacterized protein
A0A0D3BT62_BRAOL	Uncharacterized protein OS=Brassica oleracea var. oleracea PE=4 SV=1	15	70,084	Uncharacterized protein (Fragment)
A0A0D2ZQ97_BRAOL	Uncharacterized protein OS=Brassica oleracea var. oleracea PE=4 SV=1	15	11,950	Uncharacterized protein
A0A0D3DNB0_BRAOL	Uncharacterized protein OS=Brassica oleracea var. oleracea GN=AAC3 PE=3 SV=1	14	40,760	Uncharacterized protein
A0A0D3B8P7_BRAOL	Elongation factor Tu OS=Brassica oleracea var. oleracea PE=3 SV=1	14	49,146	Elongation factor Tu
A0A0D3BN93_BRAOL	Uncharacterized protein OS=Brassica oleracea var. oleracea GN=BCDH BETA1 PE=4 SV=1	14	39,133	Uncharacterized protein
A0A0D3EIA2_BRAOL	Uncharacterized protein OS=Brassica oleracea var. oleracea PE=4 SV=1	14	26,154	Uncharacterized protein
A0A0D3CT51_BRAOL	Uncharacterized protein OS=Brassica oleracea var. oleracea PE=4 SV=1	14	30,463	Uncharacterized protein
A0A0D3C0A1_BRAOL	Uncharacterized protein OS=Brassica oleracea var. oleracea PE=4 SV=1	14	30,467	Uncharacterized protein
A0A0D3A3R8_BRAOL	Uncharacterized protein OS=Brassica oleracea var. oleracea PE=4 SV=1	14	32,049	Uncharacterized protein
A0A0D3EE99_BRAOL	Uncharacterized protein OS=Brassica oleracea var. oleracea PE=4 SV=1	14	11,932	Uncharacterized protein
A0A0D3E058_BRAOL	Elongation factor Tu OS=Brassica oleracea var. oleracea PE=3 SV=1	13	49,508	Elongation factor Tu
A0A0D3AKY4_BRAOL	Uncharacterized protein OS=Brassica oleracea var. oleracea PE=4 SV=1	13	6,619	Uncharacterized protein
A0A0D3EIE5_BRAOL	Uncharacterized protein OS=Brassica oleracea var. oleracea PE=4 SV=1	13	101,348	Uncharacterized protein
A0A0D3CC27_BRAOL	Uncharacterized protein OS=Brassica oleracea var. oleracea PE=4 SV=1	13	53,349	Uncharacterized protein
A0A0D3E0G6_BRAOL	Uncharacterized protein OS=Brassica oleracea var. oleracea PE=4 SV=1	13	30,331	Uncharacterized protein
A0A0D3DZ41_BRAOL	Uncharacterized protein OS=Brassica oleracea var. oleracea PE=4 SV=1	13	31,992	Uncharacterized protein
A0A0D3D262_BRAOL	Uncharacterized protein OS=Brassica oleracea var. oleracea PE=4 SV=1	13	55,391	Uncharacterized protein
A0A0D3AA76_BRAOL	Pyruvate dehydrogenase E1 component subunit alpha OS=Brassica oleracea var. oleracea PE=4 SV=1	12	42,920	Pyruvate dehydrogenase E1 component subunit alpha (EC 1.2.4.1)
A0A0D3AN09_BRAOL	Uncharacterized protein OS=Brassica oleracea var. oleracea PE=4 SV=1	12	39,369	Pyruvate dehydrogenase E1 component subunit beta (EC 1.2.4.1)
A0A0D3B428_BRAOL	Uncharacterized protein OS=Brassica oleracea var. oleracea PE=4 SV=1	12	39,544	Pyruvate dehydrogenase E1 component subunit beta (EC 1.2.4.1)
A0A0D3E9T7_BRAOL	Uncharacterized protein OS=Brassica oleracea var. oleracea PE=4 SV=1	12	39,189	Pyruvate dehydrogenase E1 component subunit beta (EC 1.2.4.1)
A0A0D3EFM2_BRAOL	Uncharacterized protein OS=Brassica oleracea var. oleracea PE=3 SV=1	12	39,242	Uncharacterized protein
A0A0D3DYK7_BRAOL	Uncharacterized protein OS=Brassica oleracea var. oleracea GN=ftsh10 PE=3 SV=1	12	87,878	Uncharacterized protein
A0A0D3A152_BRAOL	Serine hydroxymethyltransferase OS=Brassica oleracea var. oleracea PE=3 SV=1	12	57,261	Serine hydroxymethyltransferase (EC 2.1.2.1)
A0A0D3AIU4_BRAOL	Uncharacterized protein OS=Brassica oleracea var. oleracea PE=3 SV=1	12	95,211	Uncharacterized protein
A0A0D3E832_BRAOL	Uncharacterized protein OS=Brassica oleracea var. oleracea GN=NDB2 PE=4 SV=1	12	64,913	Uncharacterized protein
A0A0D3BCI6_BRAOL	Uncharacterized protein OS=Brassica oleracea var. oleracea PE=4 SV=1	12	38,373	Uncharacterized protein
A0A0D3DTJ8_BRAOL	tRNA (guanine(37)-N1)-methyltransferase OS=Brassica oleracea var. oleracea PE=3 SV=1	12	75,780	tRNA (guanine(37)-N1)-methyltransferase (EC 2.1.1.228) (M1G-methyltransferase) (tRNA [GM37] methyltransferase) (tRNA methyltransferase 5 homolog)
A0A0D3ABK9_BRAOL	Uncharacterized protein OS=Brassica oleracea var. oleracea PE=4 SV=1	12	66,370	Uncharacterized protein
A0A0D2ZZN9_BRAOL	Uncharacterized protein OS=Brassica oleracea var. oleracea PE=4 SV=1	12	15,507	Uncharacterized protein
A0A0D3AWR7_BRAOL	Uncharacterized protein OS=Brassica oleracea var. oleracea PE=4 SV=1	12	14,967	Uncharacterized protein
A0A068BCT0_BRAOB	NADH dehydrogenase subunit 2 OS=Brassica oleracea var. botrytis (Cauliflower) GN=nad2 PE=3 SV=1	12	53,530	NADH dehydrogenase subunit 2	Nad2/AtMg00285
A0A0D3B0Y3_BRAOL	Cytochrome b-c1 complex subunit Rieske, mitochondrial OS=Brassica oleracea var. oleracea PE=4 SV=1	11	29,814	Cytochrome b-c1 complex subunit Rieske, mitochondrial (EC 7.1.1.8)
A0A0D3EFS8_BRAOL	Cytochrome b-c1 complex subunit Rieske, mitochondrial OS=Brassica oleracea var. oleracea PE=4 SV=1	11	29,693	Cytochrome b-c1 complex subunit Rieske, mitochondrial (EC 7.1.1.8)
A0A0D3BLF4_BRAOL	Uncharacterized protein OS=Brassica oleracea var. oleracea PE=3 SV=1	11	63,252	D-3-phosphoglycerate dehydrogenase (EC 1.1.1.95)
A0A0D3AXD2_BRAOL	Lon protease homolog OS=Brassica oleracea var. oleracea PE=3 SV=1	11	109,852	Lon protease homolog, mitochondrial (EC 3.4.21.53)
A0A0D3BXZ7_BRAOL	Uncharacterized protein OS=Brassica oleracea var. oleracea PE=3 SV=1	11	21,784	Uncharacterized protein
A0A0D3AZD6_BRAOL	Uncharacterized protein OS=Brassica oleracea var. oleracea PE=4 SV=1	11	28,981	Uncharacterized protein
A0A0D3AZA1_BRAOL	Ferritin OS=Brassica oleracea var. oleracea GN=ATFER1 PE=3 SV=1	11	28,169	Ferritin (EC 1.16.3.1)
A0A0D3B4E4_BRAOL	Uncharacterized protein OS=Brassica oleracea var. oleracea PE=4 SV=1	11	8,292	Uncharacterized protein
A0A0D3DB82_BRAOL	Uncharacterized protein OS=Brassica oleracea var. oleracea PE=4 SV=1	11	30,368	Uncharacterized protein
A0A0D3DVF7_BRAOL	Uncharacterized protein OS=Brassica oleracea var. oleracea PE=4 SV=1	11	31,636	Uncharacterized protein
A0A0D3CRL5_BRAOL	Uncharacterized protein OS=Brassica oleracea var. oleracea PE=4 SV=1	10	7,707	Uncharacterized protein
A0A0D3DZN3_BRAOL	Uncharacterized protein OS=Brassica oleracea var. oleracea PE=4 SV=1	10	14,625	Uncharacterized protein
A0A0D3B124_BRAOL	Uncharacterized protein OS=Brassica oleracea var. oleracea GN=PHT3;1 PE=3 SV=1	9	47,953	Uncharacterized protein
A0A0D3A229_BRAOL	Uncharacterized protein OS=Brassica oleracea var. oleracea PE=3 SV=1	9	62,551	D-3-phosphoglycerate dehydrogenase (EC 1.1.1.95)
A0A0D3A5N0_BRAOL	Uncharacterized protein OS=Brassica oleracea var. oleracea PE=4 SV=1	9	29,492	Uncharacterized protein
A0A0D3ABW2_BRAOL	Uncharacterized protein OS=Brassica oleracea var. oleracea PE=4 SV=1	9	7,860	Uncharacterized protein
A0A0D3ECU0_BRAOL	Uncharacterized protein OS=Brassica oleracea var. oleracea PE=4 SV=1	9	6,649	Uncharacterized protein
A0A0D3DCJ4_BRAOL	Lon protease homolog OS=Brassica oleracea var. oleracea PE=3 SV=1	9	107,238	Lon protease homolog, mitochondrial (EC 3.4.21.53)
A0A0D3E3J9_BRAOL	Hexokinase OS=Brassica oleracea var. oleracea PE=3 SV=1	9	54,040	Phosphotransferase (EC 2.7.1.-)
A0A0D3D4L4_BRAOL	Uncharacterized protein OS=Brassica oleracea var. oleracea PE=4 SV=1	9	20,156	Uncharacterized protein
A0A0D3EGW9_BRAOL	ATP-dependent Clp protease proteolytic subunit OS=Brassica oleracea var. oleracea GN=CLPP2 PE=3 SV=1	9	26,639	ATP-dependent Clp protease proteolytic subunit (EC 3.4.21.92)
A0A0D3B6N1_BRAOL	6,7-dimethyl-8-ribityllumazine synthase OS=Brassica oleracea var. oleracea PE=3 SV=1	9	23,862	6,7-dimethyl-8-ribityllumazine synthase (DMRL synthase) (EC 2.5.1.78)
A0A0D3CP20_BRAOL	Dihydrolipoyl dehydrogenase OS=Brassica oleracea var. oleracea GN=mtLPD1 PE=4 SV=1	8	62,892	Dihydrolipoyl dehydrogenase (EC 1.8.1.4)
A0A068BDZ8_BRAOB	Cytochrome b OS=Brassica oleracea var. botrytis (Cauliflower) GN=cob PE=3 SV=1	8	44,147	Cytochrome b
A0A0D3AUP7_BRAOL	Uncharacterized protein OS=Brassica oleracea var. oleracea PE=3 SV=1	8	30,734	Uncharacterized protein
A0A0D3BDF8_BRAOL	Uncharacterized protein OS=Brassica oleracea var. oleracea PE=4 SV=1	8	45,211	Phospholipid scramblase
A0A0D3D631_BRAOL	Uncharacterized protein OS=Brassica oleracea var. oleracea PE=4 SV=1	8	40,027	Uncharacterized protein
A0A0D3D2G7_BRAOL	Hexokinase OS=Brassica oleracea var. oleracea PE=3 SV=1	8	53,917	Phosphotransferase (EC 2.7.1.-)
A0A0D3DUU3_BRAOL	Cysteine synthase OS=Brassica oleracea var. oleracea PE=3 SV=1	8	41,079	Cysteine synthase (EC 2.5.1.47)
A0A0D3CDW7_BRAOL	Uncharacterized protein OS=Brassica oleracea var. oleracea PE=3 SV=1	8	54,091	Uncharacterized protein
A0A0D3D632_BRAOL	Uncharacterized protein OS=Brassica oleracea var. oleracea PE=4 SV=1	8	42,254	Uncharacterized protein
A0A0D3BPW2_BRAOL	Acyl carrier protein OS=Brassica oleracea var. oleracea PE=3 SV=1	8	13,957	Acyl carrier protein	AGGG/At1g76200
A0A0D3CJC9_BRAOL	Dihydrolipoyl dehydrogenase OS=Brassica oleracea var. oleracea GN=mtLPD2 PE=4 SV=1	7	53,832	Dihydrolipoyl dehydrogenase (EC 1.8.1.4)
A0A0D3BK40_BRAOL	Uncharacterized protein OS=Brassica oleracea var. oleracea PE=4 SV=1	7	29,897	Uncharacterized protein
A0A0D3DZN2_BRAOL	Malic enzyme OS=Brassica oleracea var. oleracea PE=3 SV=1	7	67,048	Malic enzyme
A0A0D3EHA6_BRAOL	Uncharacterized protein OS=Brassica oleracea var. oleracea PE=4 SV=1	7	62,169	Uncharacterized protein
A0A0D3E6Y9_BRAOL	Uncharacterized protein OS=Brassica oleracea var. oleracea PE=3 SV=1	7	30,988	Uncharacterized protein
A0A0D3DKB7_BRAOL	Uncharacterized protein OS=Brassica oleracea var. oleracea PE=4 SV=1	7	15,320	Uncharacterized protein
A0A0D3B1G9_BRAOL	Uncharacterized protein OS=Brassica oleracea var. oleracea PE=4 SV=1	7	29,832	Biotin carboxyl carrier protein of acetyl-CoA carboxylase
A0A0D3C4R0_BRAOL	Uncharacterized protein OS=Brassica oleracea var. oleracea PE=4 SV=1	7	30,857	Uncharacterized protein
A0A0D3A7T8_BRAOL	Uncharacterized protein OS=Brassica oleracea var. oleracea PE=4 SV=1	7	60,497	Uncharacterized protein
A0A0D3E8B1_BRAOL	Uncharacterized protein OS=Brassica oleracea var. oleracea PE=4 SV=1	7	20,388	Uncharacterized protein
A0A0D3D127_BRAOL	Uncharacterized protein OS=Brassica oleracea var. oleracea PE=4 SV=1	7	7,329	Uncharacterized protein	ACPM1/At2g44620
A0A0D3B6Q7_BRAOL	Acyl carrier protein OS=Brassica oleracea var. oleracea PE=3 SV=1	7	13,426	Acyl carrier protein
A0A0D3D6Z0_BRAOL	Pyruvate dehydrogenase E1 component subunit alpha OS=Brassica oleracea var. oleracea PE=4 SV=1	6	43,742	Pyruvate dehydrogenase E1 component subunit alpha (EC 1.2.4.1)
A0A0D3B0D5_BRAOL	Uncharacterized protein OS=Brassica oleracea var. oleracea PE=3 SV=1	6	72,780	Uncharacterized protein
A0A0D3AX97_BRAOL	Mitochondrial Rho GTPase OS=Brassica oleracea var. oleracea PE=3 SV=1	6	71,462	Mitochondrial Rho GTPase (EC 3.6.5.-)
A0A0D3BYF6_BRAOL	Uncharacterized protein OS=Brassica oleracea var. oleracea PE=4 SV=1	6	7,698	Uncharacterized protein
A0A0D3EHL2_BRAOL	Uncharacterized protein OS=Brassica oleracea var. oleracea PE=4 SV=1	6	58,221	Uncharacterized protein
A0A0D3AYU8_BRAOL	Succinate dehydrogenase [ubiquinone] flavoprotein subunit, mitochondrial OS=Brassica oleracea var. oleracea PE=3 SV=1	6	69,159	Succinate dehydrogenase [ubiquinone] flavoprotein subunit, mitochondrial (EC 1.3.5.1)
A0A0D3BQT2_BRAOL	Uncharacterized protein OS=Brassica oleracea var. oleracea PE=4 SV=1	6	46,926	Uncharacterized protein
A0A0D2ZSD0_BRAOL	Uncharacterized protein OS=Brassica oleracea var. oleracea PE=4 SV=1	6	12,236	Uncharacterized protein
A0A0D3BRW0_BRAOL	Uncharacterized protein OS=Brassica oleracea var. oleracea PE=4 SV=1	6	26,419	Uncharacterized protein
A0A0D3EBG1_BRAOL	Uncharacterized protein OS=Brassica oleracea var. oleracea PE=4 SV=1	6	36,010	Uncharacterized protein
A0A0D3A4L7_BRAOL	Elongation factor Tu OS=Brassica oleracea var. oleracea PE=3 SV=1	6	79,400	Elongation factor Tu
A0A0D3ACJ2_BRAOL	Uncharacterized protein OS=Brassica oleracea var. oleracea PE=4 SV=1	6	24,282	Uncharacterized protein
A0A0D3CS20_BRAOL	Uncharacterized protein OS=Brassica oleracea var. oleracea PE=4 SV=1	6	70,451	Uncharacterized protein
A0A0D3AQG8_BRAOL	Uncharacterized protein OS=Brassica oleracea var. oleracea PE=4 SV=1	6	24,638	Uncharacterized protein
A0A068BCY3_BRAOB	Cytochrome c biogenesis FN OS=Brassica oleracea var. botrytis (Cauliflower) GN=ccmFN1 PE=4 SV=1	6	43,273	Cytochrome c biogenesis FN
A0A068BHD4_BRAOB	NADH-ubiquinone oxidoreductase chain 1 OS=Brassica oleracea var. botrytis (Cauliflower) GN=nad1 PE=3 SV=1	6	35,720	NADH-ubiquinone oxidoreductase chain 1 (EC 7.1.1.2)	Nad1/AtMg00516
A0A068BF12_BRAOB	Cytochrome c biogenesis F OS=Brassica oleracea var. botrytis (Cauliflower) GN=ccmFC PE=4 SV=1	6	50,529	Cytochrome c biogenesis F
Q2PZB4_BRAOB	NADH-ubiquinone oxidoreductase chain 6 OS=Brassica oleracea var. botrytis (Cauliflower) PE=2 SV=1	6	23,163	NADH-ubiquinone oxidoreductase chain 6 (EC 7.1.1.2) (Fragment)	Nad6/AtMg00270
A0A0D3DCG5_BRAOL	Mitochondrial Rho GTPase OS=Brassica oleracea var. oleracea PE=3 SV=1	5	71,735	Mitochondrial Rho GTPase (EC 3.6.5.-)
A0A0D3AEK7_BRAOL	Uncharacterized protein OS=Brassica oleracea var. oleracea PE=4 SV=1	5	8,502	Uncharacterized protein
A0A0D2ZSP5_BRAOL	Uncharacterized protein OS=Brassica oleracea var. oleracea PE=4 SV=1	5	59,063	Uncharacterized protein
A0A0D3DZW2_BRAOL	Uncharacterized protein OS=Brassica oleracea var. oleracea GN=ATABC1 PE=4 SV=1	5	65,647	Uncharacterized protein
A0A0D3D0I4_BRAOL	Uncharacterized protein OS=Brassica oleracea var. oleracea PE=4 SV=1	5	74,759	Uncharacterized protein
A0A0D3AG08_BRAOL	Uncharacterized protein OS=Brassica oleracea var. oleracea PE=4 SV=1	5	47,398	Uncharacterized protein
A0A0D3B5P5_BRAOL	Uncharacterized protein OS=Brassica oleracea var. oleracea PE=4 SV=1	5	46,577	Uncharacterized protein
A0A0D3DNG4_BRAOL	Uncharacterized protein OS=Brassica oleracea var. oleracea PE=4 SV=1	5	15,587	Uncharacterized protein
A0A0D3A1T5_BRAOL	Uncharacterized protein OS=Brassica oleracea var. oleracea PE=3 SV=1	5	45,259	Uncharacterized protein
A0A0D3ACK7_BRAOL	Uncharacterized protein OS=Brassica oleracea var. oleracea PE=4 SV=1	5	12,430	Uncharacterized protein
A0A0D2ZUM9_BRAOL	Uncharacterized protein OS=Brassica oleracea var. oleracea PE=4 SV=1	5	12,384	Uncharacterized protein
A0A0D3DAA7_BRAOL	Uncharacterized protein OS=Brassica oleracea var. oleracea PE=4 SV=1	5	11,718	Uncharacterized protein
A0A0D3DDD7_BRAOL	ATP-dependent Clp protease proteolytic subunit OS=Brassica oleracea var. oleracea PE=3 SV=1	5	25,723	ATP-dependent Clp protease proteolytic subunit (EC 3.4.21.92)
A0A0D3BL51_BRAOL	Uncharacterized protein OS=Brassica oleracea var. oleracea PE=3 SV=1	5	39,352	Uncharacterized protein
A0A0D3CTR7_BRAOL	Uncharacterized protein OS=Brassica oleracea var. oleracea GN=ATPUMP1 PE=3 SV=1	5	32,642	Uncharacterized protein
A0A068BCW2_BRAOB	NADH-ubiquinone oxidoreductase chain 5 OS=Brassica oleracea var. botrytis (Cauliflower) GN=nad5 PE=3 SV=1	5	73,896	NADH-ubiquinone oxidoreductase chain 5 (EC 7.1.1.2)	Nad5/AtMg00513
A0A0D3ARK5_BRAOL	Uncharacterized protein OS=Brassica oleracea var. oleracea PE=3 SV=1	5	68,724	Uncharacterized protein
A0A0D3DPR8_BRAOL	Uncharacterized protein OS=Brassica oleracea var. oleracea PE=4 SV=1	5	17,800	Cytochrome c-type biogenesis protein
A0A0D3BNS4_BRAOL	Uncharacterized protein OS=Brassica oleracea var. oleracea PE=4 SV=1	5	6,817	Uncharacterized protein
A0A0D3DHA5_BRAOL	Uncharacterized protein OS=Brassica oleracea var. oleracea PE=4 SV=1	5	28,840	Uncharacterized protein
A0A0D3EBS9_BRAOL	Uncharacterized protein OS=Brassica oleracea var. oleracea PE=4 SV=1	5	9,129	Uncharacterized protein
A0A0D3CWD8_BRAOL	Uncharacterized protein OS=Brassica oleracea var. oleracea PE=4 SV=1	5	10,758	Uncharacterized protein
A0A0D3CZH6_BRAOL	Pyruvate dehydrogenase E1 component subunit alpha OS=Brassica oleracea var. oleracea PE=4 SV=1	4	43,125	Pyruvate dehydrogenase E1 component subunit alpha (EC 1.2.4.1)
A0A0D3BV40_BRAOL	Uncharacterized protein OS=Brassica oleracea var. oleracea PE=4 SV=1	4	23,355	Uncharacterized protein
A0A0D3A2E1_BRAOL	Uncharacterized protein OS=Brassica oleracea var. oleracea PE=4 SV=1	4	10,647	Uncharacterized protein
A0A0D3D8S2_BRAOL	Uncharacterized protein OS=Brassica oleracea var. oleracea PE=4 SV=1	4	10,066	Uncharacterized protein
A0A0D3E257_BRAOL	Uncharacterized protein OS=Brassica oleracea var. oleracea PE=4 SV=1	4	14,801	Uncharacterized protein
A0A0D3AJ53_BRAOL	Uncharacterized protein OS=Brassica oleracea var. oleracea PE=4 SV=1	4	29,401	Uncharacterized protein
A0A0D2ZWJ0_BRAOL	Uncharacterized protein OS=Brassica oleracea var. oleracea PE=4 SV=1	4	11,127	Uncharacterized protein
A0A0D3E910_BRAOL	Uncharacterized protein OS=Brassica oleracea var. oleracea PE=4 SV=1	4	38,532	Uncharacterized protein
A0A0D3DZR4_BRAOL	Uncharacterized protein OS=Brassica oleracea var. oleracea PE=3 SV=1	4	38,034	Uncharacterized protein
A0A0D3D9L6_BRAOL	Uncharacterized protein OS=Brassica oleracea var. oleracea PE=3 SV=1	4	31,087	Uncharacterized protein
A0A0D3CDZ0_BRAOL	Uncharacterized protein OS=Brassica oleracea var. oleracea PE=3 SV=1	4	33,140	Uncharacterized protein
A0A0D3D6I8_BRAOL	Uncharacterized protein OS=Brassica oleracea var. oleracea PE=3 SV=1	4	34,487	Uncharacterized protein
A0A0D3C5N5_BRAOL	Uncharacterized protein OS=Brassica oleracea var. oleracea PE=4 SV=1	4	23,238	Uncharacterized protein
A0A0D3C5S1_BRAOL	Uncharacterized protein OS=Brassica oleracea var. oleracea PE=4 SV=1	4	16,911	Uncharacterized protein
A0A0D3A4J4_BRAOL	Uncharacterized protein OS=Brassica oleracea var. oleracea PE=4 SV=1	4	41,452	Uncharacterized protein
A0A0D3A394_BRAOL	Uncharacterized protein OS=Brassica oleracea var. oleracea PE=4 SV=1	4	65,522	Uncharacterized protein
A0A0D3B7D3_BRAOL	Uncharacterized protein OS=Brassica oleracea var. oleracea PE=4 SV=1	4	14,603	Uncharacterized protein
A0A0D3AA11_BRAOL	Carbonic anhydrase OS=Brassica oleracea var. oleracea GN=ATBCA6 PE=3 SV=1	4	33,244	Carbonic anhydrase (EC 4.2.1.1) (Carbonate dehydratase)
A0A0D3C251_BRAOL	Uncharacterized protein OS=Brassica oleracea var. oleracea PE=3 SV=1	4	70,438	Uncharacterized protein
A0A0D3BWG2_BRAOL	Cysteine synthase OS=Brassica oleracea var. oleracea PE=3 SV=1	4	39,991	Cysteine synthase (EC 2.5.1.47)
A0A0D3AI66_BRAOL	Uncharacterized protein OS=Brassica oleracea var. oleracea PE=3 SV=1	4	35,792	Succinate--CoA ligase [ADP-forming] subunit alpha, mitochondrial (EC 6.2.1.5) (Succinyl-CoA synthetase subunit alpha) (SCS-alpha)
A0A0D3EC26_BRAOL	Uncharacterized protein OS=Brassica oleracea var. oleracea PE=4 SV=1	4	18,792	Uncharacterized protein
A0A0D3DX81_BRAOL	Uncharacterized protein OS=Brassica oleracea var. oleracea PE=4 SV=1	4	13,830	Uncharacterized protein
A0A0D3E5R6_BRAOL	Uncharacterized protein OS=Brassica oleracea var. oleracea PE=4 SV=1	4	11,150	Uncharacterized protein
A0A0D3EGW1_BRAOL	Uncharacterized protein OS=Brassica oleracea var. oleracea PE=4 SV=1	4	37,760	Uncharacterized protein
A0A0D3C4D9_BRAOL	Uncharacterized protein OS=Brassica oleracea var. oleracea GN=OWL1 PE=4 SV=1	3	59,633	Uncharacterized protein
A0A0D3A9F0_BRAOL	Uncharacterized protein OS=Brassica oleracea var. oleracea PE=4 SV=1	3	72,763	Uncharacterized protein
A0A0D3BDT3_BRAOL	Uncharacterized protein OS=Brassica oleracea var. oleracea PE=4 SV=1	3	57,191	Uncharacterized protein
A0A0D3E2G0_BRAOL	Uncharacterized protein OS=Brassica oleracea var. oleracea PE=4 SV=1	3	29,486	Uncharacterized protein
A0A0D3CM57_BRAOL	Uncharacterized protein OS=Brassica oleracea var. oleracea GN=emb1974 PE=4 SV=1	3	83,599	Uncharacterized protein
A0A0D3B931_BRAOL	Uncharacterized protein OS=Brassica oleracea var. oleracea PE=3 SV=1	3	38,331	Uncharacterized protein
A0A0D3AHR0_BRAOL	DNA gyrase subunit B OS=Brassica oleracea var. oleracea GN=GYRB2 PE=3 SV=1	3	81,399	DNA gyrase subunit B (EC 5.6.2.3)
A0A0D3C507_BRAOL	Uncharacterized protein OS=Brassica oleracea var. oleracea PE=4 SV=1	3	46,372	Uncharacterized protein
A0A0D3EFS9_BRAOL	Uncharacterized protein OS=Brassica oleracea var. oleracea PE=3 SV=1	3	52,718	Uncharacterized protein
A0A0D3DY69_BRAOL	Uncharacterized protein OS=Brassica oleracea var. oleracea PE=4 SV=1	3	75,996	Uncharacterized protein
A0A0D3CE06_BRAOL	Uncharacterized protein OS=Brassica oleracea var. oleracea PE=4 SV=1	3	22,666	Uncharacterized protein
A0A0D3C9I2_BRAOL	Glyceraldehyde-3-phosphate dehydrogenase OS=Brassica oleracea var. oleracea PE=3 SV=1	3	42,692	Glyceraldehyde-3-phosphate dehydrogenase (EC 1.2.1.-)
A0A0D3C496_BRAOL	Uncharacterized protein OS=Brassica oleracea var. oleracea PE=4 SV=1	3	19,487	Uncharacterized protein
A0A0D3D1Y5_BRAOL	Uncharacterized protein OS=Brassica oleracea var. oleracea PE=4 SV=1	3	27,783	Uncharacterized protein
A0A0D3D1S6_BRAOL	Sulfurtransferase OS=Brassica oleracea var. oleracea PE=4 SV=1	3	40,874	Sulfurtransferase
A0A0D3BZL6_BRAOL	Ribulose bisphosphate carboxylase small chain OS=Brassica oleracea var. oleracea PE=3 SV=1	3	20,199	Ribulose bisphosphate carboxylase small chain (EC 4.1.1.39)
A0A0D3EFE4_BRAOL	Uncharacterized protein OS=Brassica oleracea var. oleracea PE=4 SV=1	3	29,322	Uncharacterized protein
A0A0D3EAS0_BRAOL	Uncharacterized protein OS=Brassica oleracea var. oleracea PE=4 SV=1	3	64,226	Uncharacterized protein
A0A0D3B1A0_BRAOL	Uncharacterized protein OS=Brassica oleracea var. oleracea PE=4 SV=1	3	27,348	Biotin carboxyl carrier protein of acetyl-CoA carboxylase
A0A0D3DDD3_BRAOL	Uncharacterized protein OS=Brassica oleracea var. oleracea PE=4 SV=1	3	45,718	Uncharacterized protein
A0A0D3ANR3_BRAOL	Uncharacterized protein OS=Brassica oleracea var. oleracea PE=4 SV=1	3	7,506	Uncharacterized protein
A0A0D3BR07_BRAOL	Uncharacterized protein OS=Brassica oleracea var. oleracea PE=3 SV=1	3	85,551	Uncharacterized protein
A0A0D3A6L1_BRAOL	Uncharacterized protein OS=Brassica oleracea var. oleracea PE=4 SV=1	3	29,218	Uncharacterized protein
A0A0D3DG90_BRAOL	Uncharacterized protein OS=Brassica oleracea var. oleracea PE=4 SV=1	3	28,779	Uncharacterized protein
A0A0D3BZU0_BRAOL	Uncharacterized protein OS=Brassica oleracea var. oleracea PE=4 SV=1	3	49,632	Uncharacterized protein
A0A0D3CMW5_BRAOL	Uncharacterized protein OS=Brassica oleracea var. oleracea PE=4 SV=1	3	37,038	Uncharacterized protein
A0A0D3C692_BRAOL	Uncharacterized protein OS=Brassica oleracea var. oleracea PE=3 SV=1	3	42,892	Uncharacterized protein
A0A0D3BRU5_BRAOL	Uncharacterized protein OS=Brassica oleracea var. oleracea PE=3 SV=1	3	43,144	Uncharacterized protein
A0A0D3C6J6_BRAOL	Uncharacterized protein OS=Brassica oleracea var. oleracea PE=4 SV=1	3	35,720	Uncharacterized protein
A0A0D3C7V3_BRAOL	Uncharacterized protein OS=Brassica oleracea var. oleracea PE=4 SV=1	3	81,913	Uncharacterized protein
A0A0D3B0C8_BRAOL	Uncharacterized protein OS=Brassica oleracea var. oleracea PE=4 SV=1	3	52,384	Uncharacterized protein
A0A0D3B6X8_BRAOL	Uncharacterized protein OS=Brassica oleracea var. oleracea PE=4 SV=1	3	43,036	Uncharacterized protein
A0A0D3BN32_BRAOL		3	28,067	Uncharacterized protein
A0A0D3E616_BRAOL		3	58,366	Uncharacterized protein
A0A0D3D7T0_BRAOL	Catalase OS=Brassica oleracea var. oleracea PE=3 SV=1	2	112,412	Catalase (EC 1.11.1.6)
A0A0D3C6Z7_BRAOL	Uncharacterized protein OS=Brassica oleracea var. oleracea PE=4 SV=1	2	9,307	Uncharacterized protein
A0A0D3DR38_BRAOL	Uncharacterized protein OS=Brassica oleracea var. oleracea PE=3 SV=1	2	58,629	Uncharacterized protein
A0A0D3CAQ3_BRAOL	Glyceraldehyde-3-phosphate dehydrogenase OS=Brassica oleracea var. oleracea GN=GAPCP-2 PE=3 SV=1	2	45,655	Glyceraldehyde-3-phosphate dehydrogenase (EC 1.2.1.-)
A0A0D3ARQ8_BRAOL	Glyceraldehyde-3-phosphate dehydrogenase OS=Brassica oleracea var. oleracea PE=3 SV=1	2	44,534	Glyceraldehyde-3-phosphate dehydrogenase (EC 1.2.1.-)
A0A0D3CVT1_BRAOL	Glyceraldehyde-3-phosphate dehydrogenase OS=Brassica oleracea var. oleracea PE=3 SV=1	2	44,434	Glyceraldehyde-3-phosphate dehydrogenase (EC 1.2.1.-)
A0A0D3BV38_BRAOL	Uncharacterized protein OS=Brassica oleracea var. oleracea PE=4 SV=1	2	36,195	Uncharacterized protein
A0A0D3BN41_BRAOL	Uncharacterized protein OS=Brassica oleracea var. oleracea PE=4 SV=1	2	25,116	Uncharacterized protein
A0A0D3CR91_BRAOL	Uncharacterized protein OS=Brassica oleracea var. oleracea PE=3 SV=1	2	32,427	Uncharacterized protein
A0A0D3DUB5_BRAOL	Uncharacterized protein OS=Brassica oleracea var. oleracea PE=4 SV=1	2	12,657	Uncharacterized protein
A0A0D3A2J8_BRAOL	Uncharacterized protein OS=Brassica oleracea var. oleracea PE=4 SV=1	2	25,314	Uncharacterized protein
A0A0D3B6Y5_BRAOL	Uncharacterized protein OS=Brassica oleracea var. oleracea PE=4 SV=1	2	27,908	Uncharacterized protein
A0A0D3AZJ1_BRAOL	Isocitrate dehydrogenase [NAD] subunit, mitochondrial OS=Brassica oleracea var. oleracea PE=3 SV=1	2	40,711	Isocitrate dehydrogenase [NAD] subunit, mitochondrial
A0A0D2ZTZ5_BRAOL	Lipoxygenase OS=Brassica oleracea var. oleracea PE=3 SV=1	2	102,149	Lipoxygenase (EC 1.13.11.-)
A0A0D3E3F7_BRAOL	Uncharacterized protein OS=Brassica oleracea var. oleracea PE=4 SV=1	2	35,777	Uncharacterized protein
A0A0D3CBU4_BRAOL	Catalase OS=Brassica oleracea var. oleracea PE=3 SV=1	2	56,660	Catalase (EC 1.11.1.6)
A0A0D3AC60_BRAOL	Uncharacterized protein OS=Brassica oleracea var. oleracea PE=4 SV=1	2	34,406	Uncharacterized protein
A0A0D3A2F4_BRAOL	Uncharacterized protein OS=Brassica oleracea var. oleracea PE=4 SV=1	2	10,764	Uncharacterized protein
A0A0D3BR02_BRAOL	Uncharacterized protein OS=Brassica oleracea var. oleracea PE=4 SV=1	2	57,792	Uncharacterized protein
A0A0D3C741_BRAOL	Uncharacterized protein OS=Brassica oleracea var. oleracea PE=4 SV=1	2	58,320	Uncharacterized protein
A0A0D3BR83_BRAOL	Uncharacterized protein OS=Brassica oleracea var. oleracea PE=4 SV=1	2	29,678	Uncharacterized protein
A0A068BF07_BRAOB	Ribosomal protein L5 OS=Brassica oleracea var. botrytis (Cauliflower) GN=rpl5 PE=4 SV=1	2	21,096	Ribosomal protein L5
A0A0D3CHB5_BRAOL	Uncharacterized protein OS=Brassica oleracea var. oleracea PE=3 SV=1	2	55,008	Uncharacterized protein
A0A0D3CTL6_BRAOL	Uncharacterized protein OS=Brassica oleracea var. oleracea PE=4 SV=1	2	33,840	Uncharacterized protein
A0A0D3B4C3_BRAOL	Uncharacterized protein OS=Brassica oleracea var. oleracea PE=4 SV=1	2	23,248	Uncharacterized protein
A0A0D3BZW5_BRAOL	Uncharacterized protein OS=Brassica oleracea var. oleracea PE=3 SV=1	2	109,885	Uncharacterized protein
A0A0D3DB95_BRAOL	Succinate dehydrogenase [ubiquinone] iron-sulfur subunit, mitochondrial OS=Brassica oleracea var. oleracea PE=3 SV=1	2	31,427	Succinate dehydrogenase [ubiquinone] iron-sulfur subunit, mitochondrial (EC 1.3.5.1)
A0A0D2ZR91_BRAOL	Uncharacterized protein OS=Brassica oleracea var. oleracea PE=4 SV=1	2	54,629	Uncharacterized protein
A0A0D3CHJ4_BRAOL	Uncharacterized protein OS=Brassica oleracea var. oleracea PE=4 SV=1	2	43,312	Uncharacterized protein
A0A0D3C270_BRAOL	Uncharacterized protein OS=Brassica oleracea var. oleracea PE=3 SV=1	2	76,889	Uncharacterized protein
A0A0D3E947_BRAOL	Uncharacterized protein OS=Brassica oleracea var. oleracea GN=MTSSB PE=4 SV=1	2	27,308	Uncharacterized protein
A0A0D3CJY8_BRAOL	Uncharacterized protein OS=Brassica oleracea var. oleracea PE=4 SV=1	2	31,776	Uncharacterized protein
A0A0D3DT31_BRAOL	Uncharacterized protein OS=Brassica oleracea var. oleracea PE=4 SV=1	2	25,593	Uncharacterized protein
A0A0D3A3E8_BRAOL	Uncharacterized protein OS=Brassica oleracea var. oleracea GN=EMB2752 PE=4 SV=1	2	12,561	Uncharacterized protein
A0A0D3ADB2_BRAOL	Uncharacterized protein OS=Brassica oleracea var. oleracea PE=4 SV=1	2	26,372	Uncharacterized protein
A0A0D3E593_BRAOL	Uncharacterized protein OS=Brassica oleracea var. oleracea PE=4 SV=1	2	55,890	Uncharacterized protein
A0A0D3D8C0_BRAOL	Uncharacterized protein OS=Brassica oleracea var. oleracea PE=4 SV=1	2	27,310	Uncharacterized protein
A0A0D3BJZ3_BRAOL	Uncharacterized protein OS=Brassica oleracea var. oleracea PE=4 SV=1	2	46,177	Uncharacterized protein
A0A0D3B5I8_BRAOL	Uncharacterized protein OS=Brassica oleracea var. oleracea PE=3 SV=1	2	85,479	Uncharacterized protein
A0A0D3CEZ3_BRAOL	Uncharacterized protein OS=Brassica oleracea var. oleracea PE=4 SV=1	2	79,737	Uncharacterized protein
A0A0D3CJU2_BRAOL	Uncharacterized protein OS=Brassica oleracea var. oleracea PE=4 SV=1	2	82,511	Uncharacterized protein
A0A0D3B6S4_BRAOL	Uncharacterized protein OS=Brassica oleracea var. oleracea PE=4 SV=1	2	42,027	Uncharacterized protein
A0A0D3CLS5_BRAOL	Uncharacterized protein OS=Brassica oleracea var. oleracea PE=3 SV=1	2	20,441	Uncharacterized protein
A0A0D3B2R5_BRAOL	Uncharacterized protein OS=Brassica oleracea var. oleracea PE=4 SV=1	2	18,875	Uncharacterized protein
A0A0D3DT72_BRAOL	Uncharacterized protein OS=Brassica oleracea var. oleracea PE=4 SV=1	2	95,137	Uncharacterized protein
A0A0D3AUZ9_BRAOL	Uncharacterized protein OS=Brassica oleracea var. oleracea PE=4 SV=1	2	13,233	Uncharacterized protein
A0A0D3DAX0_BRAOL	Uncharacterized protein OS=Brassica oleracea var. oleracea PE=4 SV=1	2	17,230	Uncharacterized protein
A0A0D3CLS8_BRAOL	Uncharacterized protein OS=Brassica oleracea var. oleracea PE=4 SV=1	2	36,924	Uncharacterized protein
A0A0D2ZV51_BRAOL	Uncharacterized protein OS=Brassica oleracea var. oleracea PE=4 SV=1	2	20,412	Uncharacterized protein
A0A0D3C697_BRAOL	Uncharacterized protein OS=Brassica oleracea var. oleracea PE=4 SV=1	2	31,132	Uncharacterized protein
A0A0D3DDH8_BRAOL	Uncharacterized protein OS=Brassica oleracea var. oleracea GN=ATEXO70E2 PE=4 SV=1	2	100,813	Exocyst subunit Exo70 family protein
A0A0D3AW42_BRAOL	Uncharacterized protein OS=Brassica oleracea var. oleracea PE=3 SV=1	2	75,009	Uncharacterized protein
A0A0D3BZA8_BRAOL	Acyl carrier protein OS=Brassica oleracea var. oleracea PE=3 SV=1	2	14,636	Acyl carrier protein
A0A0D3ALZ9_BRAOL		2	61,432	Peptidylprolyl isomerase (EC 5.2.1.8)
A0A0D3B081_BRAOL	Uncharacterized protein OS=Brassica oleracea var. oleracea PE=4 SV=1	2	11,697	Uncharacterized protein
A0A0D3A2C6_BRAOL	Uncharacterized protein OS=Brassica oleracea var. oleracea GN=AtGLDP1 PE=3 SV=1	1	114,534	Glycine cleavage system P protein (EC 1.4.4.2)
A0A0D3EEJ0_BRAOL	Glutamate dehydrogenase OS=Brassica oleracea var. oleracea GN=GDH1 PE=3 SV=1	1	44,624	Glutamate dehydrogenase
A0A0D3CJT9_BRAOL	Uncharacterized protein OS=Brassica oleracea var. oleracea PE=4 SV=1	1	18,792	Uncharacterized protein
A0A0D3CKF1_BRAOL	Acetyltransferase component of pyruvate dehydrogenase complex OS=Brassica oleracea var. oleracea PE=3 SV=1	1	58,713	Acetyltransferase component of pyruvate dehydrogenase complex (EC 2.3.1.12)
A0A0D3ADB9_BRAOL	Uncharacterized protein OS=Brassica oleracea var. oleracea PE=4 SV=1	1	19,320	Uncharacterized protein
A0A0D3CCT0_BRAOL	Uncharacterized protein OS=Brassica oleracea var. oleracea PE=3 SV=1	1	58,362	Uncharacterized protein
A0A0D3ADC0_BRAOL	Uncharacterized protein OS=Brassica oleracea var. oleracea PE=4 SV=1	1	18,851	Uncharacterized protein
A0A0D3E2V2_BRAOL	Uncharacterized protein OS=Brassica oleracea var. oleracea GN=ALDH6B2 PE=3 SV=1	1	56,638	Uncharacterized protein
A0A0D3BB71_BRAOL	Acetyltransferase component of pyruvate dehydrogenase complex OS=Brassica oleracea var. oleracea PE=3 SV=1	1	61,987	Acetyltransferase component of pyruvate dehydrogenase complex (EC 2.3.1.12)
A0A0D3D291_BRAOL	Uncharacterized protein OS=Brassica oleracea var. oleracea PE=4 SV=1	1	51,863	Uncharacterized protein
A0A0D3D4E9_BRAOL	Aconitate hydratase OS=Brassica oleracea var. oleracea PE=3 SV=1	1	107,658	Aconitate hydratase (Aconitase) (EC 4.2.1.3)
A0A0D3DZT6_BRAOL	Uncharacterized protein OS=Brassica oleracea var. oleracea PE=4 SV=1	1	8,563	Uncharacterized protein
A0A0D3B917_BRAOL	Uncharacterized protein OS=Brassica oleracea var. oleracea PE=4 SV=1	1	8,564	Uncharacterized protein
A0A0D3CLA1_BRAOL	Uncharacterized protein OS=Brassica oleracea var. oleracea PE=4 SV=1	1	54,705	Uncharacterized protein
A0A0D3AIQ5_BRAOL	Uncharacterized protein OS=Brassica oleracea var. oleracea PE=4 SV=1	1	68,823	Uncharacterized protein
A0A0D3BAN6_BRAOL	Uncharacterized protein OS=Brassica oleracea var. oleracea PE=4 SV=1	1	55,694	Uncharacterized protein
A0A0D3AF38_BRAOL	Uncharacterized protein OS=Brassica oleracea var. oleracea PE=3 SV=1	1	95,956	Uncharacterized protein
A0A0D3CB12_BRAOL	Uncharacterized protein OS=Brassica oleracea var. oleracea PE=4 SV=1	1	25,305	Uncharacterized protein
A0A0D3A2F6_BRAOL	Uncharacterized protein OS=Brassica oleracea var. oleracea PE=4 SV=1	1	31,315	Uncharacterized protein
A0A0D3BCA7_BRAOL	Uncharacterized protein OS=Brassica oleracea var. oleracea PE=4 SV=1	1	33,999	Uncharacterized protein
A0A0D3BG39_BRAOL	Uncharacterized protein OS=Brassica oleracea var. oleracea PE=4 SV=1	1	67,140	Uncharacterized protein
A0A0D3CXU0_BRAOL	Uncharacterized protein OS=Brassica oleracea var. oleracea PE=4 SV=1	1	8,315	Uncharacterized protein
A0A0D3EB17_BRAOL	Uncharacterized protein OS=Brassica oleracea var. oleracea PE=4 SV=1	1	16,705	Uncharacterized protein
A0A0D3BF43_BRAOL	Uncharacterized protein OS=Brassica oleracea var. oleracea PE=4 SV=1	1	14,700	Uncharacterized protein
A0A0D3E136_BRAOL	Uncharacterized protein OS=Brassica oleracea var. oleracea PE=4 SV=1	1	75,235	Mitochondrial Rho GTPase (EC 3.6.5.-)
A0A0D3BFZ7_BRAOL	Uncharacterized protein OS=Brassica oleracea var. oleracea PE=3 SV=1	1	104,979	Uncharacterized protein
A0A0D3E4L7_BRAOL	Uncharacterized protein OS=Brassica oleracea var. oleracea PE=4 SV=1	1	25,890	Uncharacterized protein
A0A0D3B703_BRAOL	Uncharacterized protein OS=Brassica oleracea var. oleracea PE=3 SV=1	1	48,190	Uncharacterized protein
A0A0D3B3H6_BRAOL	Uncharacterized protein OS=Brassica oleracea var. oleracea PE=4 SV=1	1	16,638	Uncharacterized protein
A0A0D3CTE5_BRAOL	Uncharacterized protein OS=Brassica oleracea var. oleracea PE=3 SV=1	1	73,616	Uncharacterized protein
A0A0D3A4H5_BRAOL	Uncharacterized protein OS=Brassica oleracea var. oleracea PE=4 SV=1	1	100,434	Uncharacterized protein
A0A0D3B9A5_BRAOL	Uncharacterized protein OS=Brassica oleracea var. oleracea PE=4 SV=1	1	34,586	Uncharacterized protein
A0A0D3CN49_BRAOL	Uncharacterized protein OS=Brassica oleracea var. oleracea PE=4 SV=1	1	67,831	Uncharacterized protein
A0A0D3BHM3_BRAOL	Uncharacterized protein OS=Brassica oleracea var. oleracea PE=4 SV=1	1	89,485	Uncharacterized protein
A0A0D3A7F6_BRAOL	Uncharacterized protein OS=Brassica oleracea var. oleracea PE=4 SV=1	1	18,343	Uncharacterized protein
A0A0D3D0U0_BRAOL	Uncharacterized protein OS=Brassica oleracea var. oleracea PE=4 SV=1	1	71,869	Uncharacterized protein
A0A0D3DRA8_BRAOL	Uncharacterized protein OS=Brassica oleracea var. oleracea PE=4 SV=1	1	10,074	Uncharacterized protein
A0A0D3DDX6_BRAOL	Uncharacterized protein OS=Brassica oleracea var. oleracea PE=4 SV=1	1	23,728	Uncharacterized protein
A0A0D3AJA2_BRAOL	Uncharacterized protein OS=Brassica oleracea var. oleracea PE=4 SV=1	1	28,758	Uncharacterized protein
A0A0D3EEX0_BRAOL	Uncharacterized protein OS=Brassica oleracea var. oleracea PE=4 SV=1	1	18,624	Uncharacterized protein
A0A0D3B4G7_BRAOL	Uncharacterized protein OS=Brassica oleracea var. oleracea PE=4 SV=1	1	53,098	Uncharacterized protein
A0A0D3DV35_BRAOL	Uncharacterized protein OS=Brassica oleracea var. oleracea PE=4 SV=1	1	13,145	Uncharacterized protein (Fragment)
A0A0D3B217_BRAOL	Uncharacterized protein OS=Brassica oleracea var. oleracea PE=4 SV=1	1	12,482	Mitochondrial pyruvate carrier
A0A0D3BJF9_BRAOL	Uncharacterized protein OS=Brassica oleracea var. oleracea GN=SAMC1 PE=3 SV=1	1	40,675	Uncharacterized protein
A0A0D3AK32_BRAOL	Uncharacterized protein OS=Brassica oleracea var. oleracea PE=4 SV=1	1	12,367	Mitochondrial pyruvate carrier
A0A0D3AGR3_BRAOL	Uncharacterized protein OS=Brassica oleracea var. oleracea PE=4 SV=1	1	10,147	Uncharacterized protein
A0A0D3BTT6_BRAOL	Uncharacterized protein OS=Brassica oleracea var. oleracea GN=ENOC PE=3 SV=1	1	51,787	Uncharacterized protein
A0A0D3AE21_BRAOL	Uncharacterized protein OS=Brassica oleracea var. oleracea PE=4 SV=1	1	44,699	Uncharacterized protein
A0A0D3DVD4_BRAOL	Uncharacterized protein OS=Brassica oleracea var. oleracea PE=3 SV=1	1	75,585	Uncharacterized protein
A0A0D3BNZ2_BRAOL	Uncharacterized protein OS=Brassica oleracea var. oleracea PE=4 SV=1	1	47,207	Uncharacterized protein
A0A0D3AQ61_BRAOL	Uncharacterized protein OS=Brassica oleracea var. oleracea PE=4 SV=1	1	20,533	Mitochondrial import inner membrane translocase subunit TIM23
A0A0D3CPS0_BRAOL	Hexokinase OS=Brassica oleracea var. oleracea PE=3 SV=1	1	54,383	Phosphotransferase (EC 2.7.1.-)
A0A0D3BJI7_BRAOL	Uncharacterized protein OS=Brassica oleracea var. oleracea PE=4 SV=1	1	74,122	Uncharacterized protein
A0A0D3CU21_BRAOL	Ferritin OS=Brassica oleracea var. oleracea PE=3 SV=1	1	27,695	Ferritin (EC 1.16.3.1)
A0A0D3DTJ6_BRAOL	Ferritin OS=Brassica oleracea var. oleracea PE=3 SV=1	1	28,046	Ferritin (EC 1.16.3.1)
A0A0D3D070_BRAOL	Uncharacterized protein OS=Brassica oleracea var. oleracea PE=4 SV=1	1	19,981	Mitochondrial import inner membrane translocase subunit TIM23
A0A0D3AE22_BRAOL	Uncharacterized protein OS=Brassica oleracea var. oleracea PE=4 SV=1	1	49,274	Uncharacterized protein
A0A0D3D2M2_BRAOL	Uncharacterized protein OS=Brassica oleracea var. oleracea PE=3 SV=1	1	46,159	Uncharacterized protein
A0A0D3B443_BRAOL	Uncharacterized protein OS=Brassica oleracea var. oleracea GN=NDA2 PE=4 SV=1	1	55,774	Uncharacterized protein
A0A0D3AAF6_BRAOL	Uncharacterized protein OS=Brassica oleracea var. oleracea PE=4 SV=1	1	56,007	Uncharacterized protein
A0A0D3DUE5_BRAOL	Uncharacterized protein OS=Brassica oleracea var. oleracea PE=4 SV=1	1	13,657	Uncharacterized protein
A0A0D3AQE5_BRAOL	Uncharacterized protein OS=Brassica oleracea var. oleracea PE=4 SV=1	1	58,636	Uncharacterized protein
A0A0D3DGE4_BRAOL	Uncharacterized protein OS=Brassica oleracea var. oleracea GN=PORB PE=4 SV=1	1	69,563	NADPH-protochlorophyllide oxidoreductase (EC 1.3.1.33)
A0A0D3A6Y4_BRAOL	Uncharacterized protein OS=Brassica oleracea var. oleracea PE=4 SV=1	1	20,509	Uncharacterized protein
A0A0D3C3B0_BRAOL	Uncharacterized protein OS=Brassica oleracea var. oleracea PE=4 SV=1	1	72,664	Uncharacterized protein
A0A0D3CM82_BRAOL	Uncharacterized protein OS=Brassica oleracea var. oleracea GN=IBR3 PE=3 SV=1	1	91,112	Uncharacterized protein
A0A0D3DXP3_BRAOL	Uncharacterized protein OS=Brassica oleracea var. oleracea PE=4 SV=1	1	69,769	Uncharacterized protein
A0A0D3EGB0_BRAOL	Uncharacterized protein OS=Brassica oleracea var. oleracea PE=3 SV=1	1	18,540	Uncharacterized protein
A0A0D3DSB7_BRAOL	Uncharacterized protein OS=Brassica oleracea var. oleracea GN=ATG1 PE=3 SV=1	1	28,075	Uncharacterized protein
A0A0D3AMJ7_BRAOL	Uncharacterized protein OS=Brassica oleracea var. oleracea GN=FTSH11 PE=3 SV=1	1	87,004	Uncharacterized protein
A0A0D3EFL5_BRAOL	Uncharacterized protein OS=Brassica oleracea var. oleracea PE=4 SV=1	1	13,380	Uncharacterized protein
A0A0D3C368_BRAOL	Uncharacterized protein OS=Brassica oleracea var. oleracea PE=4 SV=1	1	54,001	Uncharacterized protein
A0A0D3EHC6_BRAOL	Uncharacterized protein OS=Brassica oleracea var. oleracea PE=4 SV=1	1	114,133	Uncharacterized protein
A0A0D3B9B4_BRAOL	Uncharacterized protein OS=Brassica oleracea var. oleracea PE=4 SV=1	1	9,774	Uncharacterized protein
A0A0D3AWA9_BRAOL	Uncharacterized protein OS=Brassica oleracea var. oleracea PE=3 SV=1	1	20,124	Uncharacterized protein
A0A0D2ZPS4_BRAOL	Uncharacterized protein OS=Brassica oleracea var. oleracea PE=4 SV=1	1	23,834	Uncharacterized protein
A0A0D3B0G5_BRAOL	Uncharacterized protein OS=Brassica oleracea var. oleracea GN=AtRABH1e PE=4 SV=1	1	23,039	Uncharacterized protein
A0A0D3CZT0_BRAOL	Uncharacterized protein OS=Brassica oleracea var. oleracea PE=4 SV=1	1	98,584	Uncharacterized protein
A0A0D3DZA1_BRAOL	Uncharacterized protein OS=Brassica oleracea var. oleracea PE=3 SV=1	1	32,220	Uncharacterized protein
A0A0D3AI25_BRAOL	Uncharacterized protein OS=Brassica oleracea var. oleracea PE=3 SV=1	1	59,983	Uncharacterized protein
A0A0D3BKU0_BRAOL	3-hydroxyisobutyrate dehydrogenase OS=Brassica oleracea var. oleracea PE=3 SV=1	1	37,833	3-hydroxyisobutyrate dehydrogenase (HIBADH) (EC 1.1.1.31)
A0A0D3BK59_BRAOL	Phosphoserine aminotransferase OS=Brassica oleracea var. oleracea GN=PSAT PE=3 SV=1	1	47,260	Phosphoserine aminotransferase (EC 2.6.1.52)
A0A0D3C8Y7_BRAOL	Branched-chain-amino-acid aminotransferase OS=Brassica oleracea var. oleracea PE=3 SV=1	1	42,536	Branched-chain-amino-acid aminotransferase (EC 2.6.1.42)
A0A0D3B9Z8_BRAOL	Uncharacterized protein OS=Brassica oleracea var. oleracea PE=4 SV=1	1	41,722	Uncharacterized protein
A0A0D3DES6_BRAOL	Uncharacterized protein OS=Brassica oleracea var. oleracea PE=4 SV=1	1	32,375	Uncharacterized protein
A0A0D3D9U6_BRAOL	Uncharacterized protein OS=Brassica oleracea var. oleracea PE=4 SV=1	1	53,996	Uncharacterized protein
A0A0D3CX56_BRAOL	Uncharacterized protein OS=Brassica oleracea var. oleracea PE=4 SV=1	1	10,494	Uncharacterized protein
A0A0D3D135_BRAOL	Uncharacterized protein OS=Brassica oleracea var. oleracea PE=4 SV=1	1	91,176	Uncharacterized protein
A0A0D3D009_BRAOL	Uncharacterized protein OS=Brassica oleracea var. oleracea PE=4 SV=1	1	63,156	Uncharacterized protein
A0A0D3E3G3_BRAOL	Uncharacterized protein OS=Brassica oleracea var. oleracea PE=4 SV=1	1	20,950	Uncharacterized protein
A0A0D3CUF8_BRAOL	Uncharacterized protein OS=Brassica oleracea var. oleracea PE=4 SV=1	1	19,296	Uncharacterized protein
A0A0D3BH73_BRAOL	Uncharacterized protein OS=Brassica oleracea var. oleracea PE=4 SV=1	1	40,574	Uncharacterized protein
A0A068BBF2_BRAOB	NADH-ubiquinone oxidoreductase chain 4 OS=Brassica oleracea var. botrytis (Cauliflower) GN=nad4 PE=3 SV=1	1	55,201	NADH-ubiquinone oxidoreductase chain 4 (EC 7.1.1.2)	Nad4m/AtMg00580
A0A0D3E208_BRAOL	Uncharacterized protein OS=Brassica oleracea var. oleracea PE=4 SV=1	1	53,651	Uncharacterized protein
A0A0D3DZN5_BRAOL	Uncharacterized protein OS=Brassica oleracea var. oleracea PE=3 SV=1	1	37,680	Uncharacterized protein
A0A0D3AT29_BRAOL	Uncharacterized protein OS=Brassica oleracea var. oleracea PE=3 SV=1	1	25,970	Uncharacterized protein
A0A0D2ZSB1_BRAOL		1	31,758	Uncharacterized protein
A0A0D3A827_BRAOL	Uncharacterized protein OS=Brassica oleracea var. oleracea PE=3 SV=1	1	41,150	Uncharacterized protein
A0A0D3B6X7_BRAOL	Uncharacterized protein OS=Brassica oleracea var. oleracea PE=4 SV=1	1	42,917	Uncharacterized protein
